# Supplementary material for: 3-(4-Chloro­phen­yl)-5-(thio­phen-2-yl)-4,5-dihydro-1H-pyrazole-1-carbothio­amide
Source: Acta Crystallogr Sect E Struct Rep Online. 2012 Jan 7;68(Pt 2):o259–60. doi: 10.1107/S1600536811054754 (PMC3274952; doi:10.1107/S1600536811054754)
Supplement: Supplementary file 1 [file e-68-0o259-sup1.cif]

##############################################################################
#                                                                            #
# This CIF contains the data in a paper accepted for publication in          #
# Acta Crystallographica Section E. It conforms to the requirements of       #
# Notes for Authors for Acta Crystallographica Section E, and has been       #
# peer reviewed under the auspices of the IUCr Commission on Journals.       #
#                                                                            #
# Full details of the Crystallographic Information File format               #
# are given in the paper "The Crystallographic Information File (CIF):       #
# a New Standard Archive File for Crystallography" by S. R. Hall, F. H.      #
# Allen and I. D. Brown [Acta Cryst. (1991), A47, 655-685].                  #
#                                                                            #
# The current version of the core CIF dictionary is obtainable from          #
# ftp://ftp.iucr.org/pub/cif_core.dic.                                       #
#                                                                            #
# Software is freely available for graphical display of the structure(s)     #
# in this CIF. For information consult the CIF software page                 #
# http://www.iucr.org/resources/cif/software.                                #
#                                                                            #
# This file may be used for bona fide research purposes within the           #
# scientific community so long as proper attribution is given to the journal # 
# article from which it was obtained.                                        #
#                                                                            #
##############################################################################
data_global
_audit_creation_method     'form.cif (version 2.0)'
_journal_data_validation_number     ?
_journal_date_recd_electronic     2011-12-03
_journal_date_accepted     2011-12-20
_journal_name_full     'Acta Crystallographica, Section E'
_journal_year     2012
_journal_volume     68
_journal_issue      2
_journal_page_first     o259
_journal_page_last     o260
_journal_paper_category     QO
_journal_paper_doi     10.1107/S1600536811054754
_journal_coeditor_code     IS5024
_publ_contact_author_name     'Prof. Fun Hoong-Kun'
_publ_contact_author_address
;
      X-ray Crystallography Unit
      School of Physics
      Universiti Sains Malaysia
      11800 USM, Penang
      MALAYSIA
;
_publ_contact_author_email     'hkfun@usm.my'
_publ_contact_author_fax     '6 04 6579150'
_publ_contact_author_phone     '6 04 6533652'
_publ_section_title
;\
3-(4-Chlorophenyl)-5-(thiophen-2-yl)-4,5-dihydro-1<i>H</i>-pyrazole-1-\
carbothioamide
;
loop_
    _publ_author_name
    _publ_author_footnote
    _publ_author_address
    'Hoong-Kun Fun'
;
      Thomson Reuters ResearcherID: A-3561-2009.
;
;     X-ray Crystallography Unit
      School of Physics
      Universiti Sains Malaysia
      11800 USM, Penang
      Malaysia
;
    'Thitipone Suwunwong' ?
;     Crystal Materials Research Unit
      Department of Chemistry
      Faculty of Science
      Prince of Songkla University
      Hat-Yai, Songkhla 90112
      Thailand
;
    'Suchada Chantrapromma'
;
      Additional correspondence author, e-mail: suchada.c@psu.ac.th.
      Thomson Reuters ResearcherID: A-5085-2009.
;
;     Crystal Materials Research Unit
      Department of Chemistry
      Faculty of Science
      Prince of Songkla University
      Hat-Yai, Songkhla 90112
      Thailand
;
data_I
_audit_creation_method     SHELXL-97
_chemical_name_systematic
;
3-(4-Chlorophenyl)-5-(thiophen-2-yl)-4,5-dihydro-1<i>H</i>-
pyrazole-1-carbothioamide
;
_chemical_name_common
;
;
_chemical_formula_moiety     'C14 H12 Cl N3 S2'
_chemical_formula_sum     'C14 H12 Cl N3 S2'
_chemical_formula_iupac     'C14 H12 Cl N3 S2'
_chemical_formula_weight     321.86
_chemical_melting_point_gt     ?
_chemical_melting_point_lt     ?
_symmetry_cell_setting     monoclinic
_symmetry_space_group_name_H-M     'P 21/n'
_symmetry_space_group_name_Hall     '-P 2yn'
loop_
    _symmetry_equiv_pos_as_xyz
    'x, y, z'
    '-x+1/2, y+1/2, -z+1/2'
    '-x, -y, -z'
    'x-1/2, -y-1/2, z-1/2'
_cell_length_a     6.7784(3)
_cell_length_b     25.2104(11)
_cell_length_c     8.4628(4)
_cell_angle_alpha     90.00
_cell_angle_beta     90.339(2)
_cell_angle_gamma     90.00
_cell_volume     1446.15(11)
_cell_formula_units_Z     4
_cell_measurement_reflns_used     4206
_cell_measurement_theta_min     0.81
_cell_measurement_theta_max     30.00
_cell_measurement_temperature     100
_exptl_crystal_description     Needle
_exptl_crystal_colour     'Pale-yellow'
_exptl_crystal_size_max     0.56
_exptl_crystal_size_mid     0.09
_exptl_crystal_size_min     0.08
_exptl_crystal_density_diffrn     1.478
_exptl_crystal_density_meas     ?
_exptl_crystal_density_method     'not measured'
_exptl_crystal_F_000     664
_exptl_absorpt_coefficient_mu     0.545
_exptl_absorpt_correction_type     multi-scan
_exptl_absorpt_process_details     '(SADABS; Bruker, 2009)'
_exptl_absorpt_correction_T_min     0.7494
_exptl_absorpt_correction_T_max     0.9582
_exptl_special_details
;
The crystal was placed in the cold stream of an Oxford Cryosystems Cobra
open-flow nitrogen cryostat (Cosier & Glazer, 1986) operating at 100.0(1) K.
;
_diffrn_ambient_temperature     100
_diffrn_radiation_type     'MoK\a'
_diffrn_radiation_wavelength     0.71073
_diffrn_radiation_source     'sealed tube'
_diffrn_radiation_monochromator     'graphite'
_diffrn_measurement_device_type     'Bruker APEX DUO CCD area-detector'
_diffrn_measurement_method     '\f and \w scans'
_diffrn_detector_area_resol_mean     ?
_diffrn_reflns_number     32828
_diffrn_reflns_av_R_equivalents     0.0472
_diffrn_reflns_av_sigmaI/netI     0.0284
_diffrn_reflns_theta_min     0.81
_diffrn_reflns_theta_max     30.00
_diffrn_reflns_theta_full     30.00
_diffrn_measured_fraction_theta_max     0.996
_diffrn_measured_fraction_theta_full     0.996
_diffrn_reflns_limit_h_min     -9
_diffrn_reflns_limit_h_max     9
_diffrn_reflns_limit_k_min     -35
_diffrn_reflns_limit_k_max     35
_diffrn_reflns_limit_l_min     -11
_diffrn_reflns_limit_l_max     11
_diffrn_standards_number     0
_diffrn_standards_interval_count     ?
_diffrn_standards_interval_time     ?
_diffrn_standards_decay_%     ?
_refine_special_details
;
 Refinement of F^2^ against ALL reflections.  The weighted R-factor wR and
 goodness of fit S are based on F^2^, conventional R-factors R are based
 on F, with F set to zero for negative F^2^. The threshold expression of
 F^2^ > 2sigma(F^2^) is used only for calculating R-factors(gt) etc. and is
 not relevant to the choice of reflections for refinement.  R-factors based
 on F^2^ are statistically about twice as large as those based on F, and R-
 factors based on ALL data will be even larger.
;
_reflns_number_total     4206
_reflns_number_gt     3801
_reflns_threshold_expression     I>2\s(I)
_refine_ls_structure_factor_coef     Fsqd
_refine_ls_matrix_type     full
_refine_ls_R_factor_all     0.0543
_refine_ls_R_factor_gt     0.0488
_refine_ls_wR_factor_gt     0.1327
_refine_ls_wR_factor_ref     0.1384
_refine_ls_goodness_of_fit_ref     1.104
_refine_ls_restrained_S_all     1.103
_refine_ls_number_reflns     4206
_refine_ls_number_parameters     211
_refine_ls_number_restraints     10
_refine_ls_hydrogen_treatment     mixed
_refine_ls_weighting_scheme     calc
_refine_ls_weighting_details
         'calc w=1/[\s^2^(Fo^2^)+(0.0644P)^2^+1.9543P] where P=(Fo^2^+2Fc^2^)/3'
_atom_sites_solution_hydrogens     geom
_atom_sites_solution_primary     direct
_atom_sites_solution_secondary     difmap
_refine_ls_shift/su_max     0.002
_refine_ls_shift/su_mean     0.001
_refine_diff_density_max     0.330
_refine_diff_density_min     -0.591
_refine_ls_extinction_method     none
_refine_ls_extinction_coef     ?
loop_
    _atom_type_symbol
    _atom_type_description
    _atom_type_scat_dispersion_real
    _atom_type_scat_dispersion_imag
    _atom_type_scat_source
    'C' 'C' 0.0033 0.0016
                         'International Tables Vol C Tables 4.2.6.8 and 6.1.1.4'
    'H' 'H' 0.0000 0.0000
                         'International Tables Vol C Tables 4.2.6.8 and 6.1.1.4'
    'N' 'N' 0.0061 0.0033
                         'International Tables Vol C Tables 4.2.6.8 and 6.1.1.4'
    'Cl' 'Cl' 0.1484 0.1585
                         'International Tables Vol C Tables 4.2.6.8 and 6.1.1.4'
    'S' 'S' 0.1246 0.1234
                         'International Tables Vol C Tables 4.2.6.8 and 6.1.1.4'
_computing_data_collection     'APEX2 (Bruker, 2009)'
_computing_cell_refinement     'SAINT (Bruker, 2009)'
_computing_data_reduction     'SAINT (Bruker, 2009)'
_computing_structure_solution     'SHELXTL (Sheldrick, 2008)'
_computing_structure_refinement     'SHELXTL (Sheldrick, 2008)'
_computing_molecular_graphics     'SHELXTL (Sheldrick, 2008)'
_computing_publication_material
;
SHELXTL (Sheldrick, 2008) and PLATON (Spek, 2009)
;
loop_
    _atom_site_type_symbol
    _atom_site_label
    _atom_site_fract_x
    _atom_site_fract_y
    _atom_site_fract_z
    _atom_site_U_iso_or_equiv
    _atom_site_adp_type
    _atom_site_calc_flag
    _atom_site_refinement_flags
    _atom_site_occupancy
    _atom_site_symmetry_multiplicity
    _atom_site_disorder_assembly
    _atom_site_disorder_group
    Cl Cl1 -0.33129(11) 0.74126(3) 0.43185(9) 0.02922(17) Uani d . 1 1 . .
    S S2 0.81787(10) 1.01564(3) 0.70895(8) 0.02383(16) Uani d . 1 1 . .
    N N1 0.5530(3) 0.93930(8) 0.6751(3) 0.0187(4) Uani d . 1 1 . .
    N N2 0.4447(3) 0.90237(8) 0.5877(2) 0.0182(4) Uani d . 1 1 . .
    C C9 -0.0433(4) 0.85079(10) 0.6843(3) 0.0200(5) Uani d . 1 1 A .
    H H9A -0.0680 0.8721 0.7747 0.024 Uiso calc R 1 1 . .
    N N3 0.7384(4) 0.95592(10) 0.4561(3) 0.0264(5) Uani d . 1 1 . .
    C C4 0.5995(4) 0.91382(10) 0.9528(3) 0.0190(4) Uani d D 1 1 . .
    S S1A 0.81128(18) 0.93898(4) 1.03729(11) 0.0196(2) Uani d PD 0.832(4) 1 A 1
    C C1A 0.8584(10) 0.8815(2) 1.1384(9) 0.0242(10) Uani d PD 0.832(4) 1 A 1
    H H1AA 0.9681 0.8764 1.2071 0.029 Uiso calc PR 0.832(4) 1 A 1
    C C2A 0.7184(16) 0.8437(3) 1.1078(12) 0.0289(15) Uani d PD 0.832(4) 1 A 1
    H H2AA 0.7203 0.8090 1.1519 0.035 Uiso calc PR 0.832(4) 1 A 1
    C C3A 0.5701(18) 0.8623(3) 1.0024(14) 0.0263(16) Uani d PD 0.832(4) 1 A 1
    H H3AA 0.4610 0.8413 0.9692 0.032 Uiso calc PR 0.832(4) 1 A 1
    S S1B 0.544(2) 0.8499(4) 0.9965(18) 0.0243(19) Uani d PD 0.168(4) 1 A 2
    C C1B 0.751(7) 0.8414(15) 1.110(8) 0.038(14) Uiso d PD 0.168(4) 1 A 2
    H H1BA 0.7880 0.8089 1.1588 0.046 Uiso calc PR 0.168(4) 1 A 2
    C C2B 0.856(7) 0.8873(15) 1.122(7) 0.041(9) Uiso d PD 0.168(4) 1 A 2
    H H2BA 0.9726 0.8912 1.1832 0.049 Uiso calc PR 0.168(4) 1 A 2
    C C3B 0.770(4) 0.9289(10) 1.031(4) 0.041(9) Uiso d PD 0.168(4) 1 A 2
    H H3BA 0.8240 0.9636 1.0250 0.049 Uiso calc PR 0.168(4) 1 A 2
    C C5 0.4780(4) 0.94575(10) 0.8380(3) 0.0186(4) Uani d . 1 1 A .
    H H5A 0.4751 0.9840 0.8691 0.022 Uiso calc R 1 1 . .
    C C6 0.2675(4) 0.92375(11) 0.8167(3) 0.0210(5) Uani d . 1 1 . .
    H H6A 0.2293 0.9009 0.9067 0.025 Uiso calc R 1 1 A .
    H H6B 0.1698 0.9527 0.8047 0.025 Uiso calc R 1 1 . .
    C C7 0.2870(3) 0.89198(9) 0.6660(3) 0.0170(4) Uani d . 1 1 A .
    C C8 0.1379(4) 0.85466(9) 0.6075(3) 0.0174(4) Uani d . 1 1 . .
    C C10 -0.1881(4) 0.81612(10) 0.6300(3) 0.0207(5) Uani d . 1 1 . .
    H H10A -0.3117 0.8140 0.6819 0.025 Uiso calc R 1 1 A .
    C C11 -0.1501(4) 0.78485(10) 0.4997(3) 0.0213(5) Uani d . 1 1 A .
    C C12 0.0296(4) 0.78746(11) 0.4212(3) 0.0238(5) Uani d . 1 1 . .
    H H12A 0.0537 0.7655 0.3321 0.029 Uiso calc R 1 1 A .
    C C13 0.1730(4) 0.82256(10) 0.4750(3) 0.0219(5) Uani d . 1 1 A .
    H H13A 0.2957 0.8249 0.4217 0.026 Uiso calc R 1 1 . .
    C C14 0.6989(4) 0.96747(10) 0.6069(3) 0.0205(5) Uani d . 1 1 . .
    H H1N3 0.673(6) 0.9294(15) 0.408(5) 0.030(9) Uiso d . 1 1 . .
    H H2N3 0.851(6) 0.9675(15) 0.416(4) 0.032(9) Uiso d . 1 1 . .
loop_
    _atom_site_aniso_label
    _atom_site_aniso_U_11
    _atom_site_aniso_U_22
    _atom_site_aniso_U_33
    _atom_site_aniso_U_12
    _atom_site_aniso_U_13
    _atom_site_aniso_U_23
    Cl1 0.0269(3) 0.0216(3) 0.0391(4) -0.0052(2) -0.0061(3) -0.0048(3)
    S2 0.0228(3) 0.0227(3) 0.0259(3) -0.0056(2) -0.0034(2) 0.0011(2)
    N1 0.0178(9) 0.0199(10) 0.0183(9) -0.0026(7) -0.0012(7) -0.0010(8)
    N2 0.0172(9) 0.0188(9) 0.0186(9) -0.0006(7) -0.0026(7) 0.0008(7)
    C9 0.0199(11) 0.0196(11) 0.0204(11) 0.0018(9) -0.0006(8) -0.0018(9)
    N3 0.0265(11) 0.0329(13) 0.0198(10) -0.0107(10) 0.0001(9) 0.0018(9)
    C4 0.0185(10) 0.0215(11) 0.0171(10) -0.0012(8) 0.0002(8) -0.0041(9)
    S1A 0.0192(4) 0.0206(4) 0.0188(4) 0.0009(4) -0.0021(3) -0.0030(3)
    C1A 0.029(2) 0.024(2) 0.019(2) 0.0046(15) -0.0052(13) -0.0011(15)
    C2A 0.037(3) 0.023(2) 0.027(3) -0.003(2) -0.006(2) 0.0051(14)
    C3A 0.028(3) 0.027(4) 0.024(2) -0.009(3) -0.005(2) 0.000(3)
    S1B 0.026(4) 0.022(4) 0.025(3) -0.007(3) -0.007(2) 0.000(3)
    C5 0.0171(10) 0.0196(11) 0.0191(10) -0.0004(8) 0.0004(8) -0.0037(8)
    C6 0.0185(11) 0.0222(11) 0.0224(11) -0.0010(9) 0.0003(9) -0.0052(9)
    C7 0.0172(10) 0.0163(10) 0.0174(10) 0.0007(8) -0.0031(8) 0.0001(8)
    C8 0.0196(11) 0.0150(10) 0.0175(10) 0.0009(8) -0.0020(8) 0.0010(8)
    C10 0.0182(10) 0.0182(11) 0.0257(12) -0.0002(9) -0.0008(9) 0.0008(9)
    C11 0.0218(11) 0.0158(10) 0.0263(12) -0.0019(9) -0.0047(9) -0.0003(9)
    C12 0.0270(12) 0.0211(12) 0.0231(12) -0.0001(10) -0.0027(10) -0.0062(9)
    C13 0.0219(11) 0.0216(11) 0.0222(11) 0.0004(10) 0.0011(9) -0.0028(9)
    C14 0.0200(11) 0.0213(11) 0.0201(11) -0.0015(9) -0.0029(9) 0.0045(9)
_geom_special_details
;
All esds (except the esd in the dihedral angle between two l.s. planes) are
estimated using the full covariance matrix. The cell esds are taken into
account individually in the estimation of esds in distances, angles and
torsion angles; correlations between esds in cell parameters are only used
when they are defined by crystal symmetry. An approximate (isotropic)
treatment of cell esds is used for estimating esds involving l.s. planes.
;
loop_
    _geom_bond_atom_site_label_1
    _geom_bond_atom_site_label_2
    _geom_bond_site_symmetry_2
    _geom_bond_distance
    _geom_bond_publ_flag
    Cl1 C11 . 1.743(3) ?
    S2 C14 . 1.692(3) ?
    N1 C14 . 1.350(3) ?
    N1 N2 . 1.395(3) ?
    N1 C5 . 1.481(3) ?
    N2 C7 . 1.288(3) ?
    C9 C10 . 1.390(3) ?
    C9 C8 . 1.397(3) ?
    C9 H9A . 0.9500 ?
    N3 C14 . 1.338(3) ?
    N3 H1N3 . 0.90(4) ?
    N3 H2N3 . 0.89(4) ?
    C4 C3A . 1.379(8) ?
    C4 C3B . 1.381(18) ?
    C4 C5 . 1.503(3) ?
    C4 S1B . 1.696(10) ?
    C4 S1A . 1.721(3) ?
    S1A C1A . 1.713(6) ?
    C1A C2A . 1.368(6) ?
    C1A H1AA . 0.9500 ?
    C2A C3A . 1.421(12) ?
    C2A H2AA . 0.9500 ?
    C3A H3AA . 0.9500 ?
    S1B C1B . 1.71(2) ?
    C1B C2B . 1.363(18) ?
    C1B H1BA . 0.9500 ?
    C2B C3B . 1.42(2) ?
    C2B H2BA . 0.9500 ?
    C3B H3BA . 0.9500 ?
    C5 C6 . 1.541(3) ?
    C5 H5A . 1.0000 ?
    C6 C7 . 1.512(3) ?
    C6 H6A . 0.9900 ?
    C6 H6B . 0.9900 ?
    C7 C8 . 1.465(3) ?
    C8 C13 . 1.405(3) ?
    C10 C11 . 1.381(4) ?
    C10 H10A . 0.9500 ?
    C11 C12 . 1.392(4) ?
    C12 C13 . 1.389(4) ?
    C12 H12A . 0.9500 ?
    C13 H13A . 0.9500 ?
loop_
    _geom_angle_atom_site_label_1
    _geom_angle_atom_site_label_2
    _geom_angle_atom_site_label_3
    _geom_angle_site_symmetry_1
    _geom_angle_site_symmetry_3
    _geom_angle
    _geom_angle_publ_flag
    C14 N1 N2 . . 120.6(2) ?
    C14 N1 C5 . . 126.6(2) ?
    N2 N1 C5 . . 112.60(19) ?
    C7 N2 N1 . . 107.4(2) ?
    C10 C9 C8 . . 120.7(2) ?
    C10 C9 H9A . . 119.6 ?
    C8 C9 H9A . . 119.6 ?
    C14 N3 H1N3 . . 120(3) ?
    C14 N3 H2N3 . . 118(3) ?
    H1N3 N3 H2N3 . . 119(4) ?
    C3A C4 C3B . . 103.6(13) ?
    C3A C4 C5 . . 128.4(5) ?
    C3B C4 C5 . . 128.0(11) ?
    C3B C4 S1B . . 110.0(11) ?
    C5 C4 S1B . . 121.9(5) ?
    C3A C4 S1A . . 110.0(5) ?
    C5 C4 S1A . . 121.56(18) ?
    S1B C4 S1A . . 116.4(5) ?
    C1A S1A C4 . . 92.7(2) ?
    C2A C1A S1A . . 111.6(4) ?
    C2A C1A H1AA . . 124.2 ?
    S1A C1A H1AA . . 124.2 ?
    C1A C2A C3A . . 112.1(5) ?
    C1A C2A H2AA . . 124.0 ?
    C3A C2A H2AA . . 124.0 ?
    C4 C3A C2A . . 113.5(6) ?
    C4 C3A H3AA . . 123.2 ?
    C2A C3A H3AA . . 123.2 ?
    C4 S1B C1B . . 93.5(11) ?
    C2B C1B S1B . . 111.0(19) ?
    C2B C1B H1BA . . 124.5 ?
    S1B C1B H1BA . . 124.5 ?
    C1B C2B C3B . . 112(2) ?
    C1B C2B H2BA . . 124.0 ?
    C3B C2B H2BA . . 124.0 ?
    C4 C3B C2B . . 113.3(17) ?
    C4 C3B H3BA . . 123.4 ?
    C2B C3B H3BA . . 123.4 ?
    N1 C5 C4 . . 110.7(2) ?
    N1 C5 C6 . . 100.05(19) ?
    C4 C5 C6 . . 112.7(2) ?
    N1 C5 H5A . . 111.0 ?
    C4 C5 H5A . . 111.0 ?
    C6 C5 H5A . . 111.0 ?
    C7 C6 C5 . . 101.7(2) ?
    C7 C6 H6A . . 111.4 ?
    C5 C6 H6A . . 111.4 ?
    C7 C6 H6B . . 111.4 ?
    C5 C6 H6B . . 111.4 ?
    H6A C6 H6B . . 109.3 ?
    N2 C7 C8 . . 122.0(2) ?
    N2 C7 C6 . . 113.8(2) ?
    C8 C7 C6 . . 124.2(2) ?
    C9 C8 C13 . . 119.0(2) ?
    C9 C8 C7 . . 119.6(2) ?
    C13 C8 C7 . . 121.4(2) ?
    C11 C10 C9 . . 119.2(2) ?
    C11 C10 H10A . . 120.4 ?
    C9 C10 H10A . . 120.4 ?
    C10 C11 C12 . . 121.4(2) ?
    C10 C11 Cl1 . . 119.3(2) ?
    C12 C11 Cl1 . . 119.3(2) ?
    C13 C12 C11 . . 119.1(2) ?
    C13 C12 H12A . . 120.4 ?
    C11 C12 H12A . . 120.4 ?
    C12 C13 C8 . . 120.5(2) ?
    C12 C13 H13A . . 119.8 ?
    C8 C13 H13A . . 119.8 ?
    N3 C14 N1 . . 116.4(2) ?
    N3 C14 S2 . . 123.1(2) ?
    N1 C14 S2 . . 120.50(19) ?
loop_
    _geom_torsion_atom_site_label_1
    _geom_torsion_atom_site_label_2
    _geom_torsion_atom_site_label_3
    _geom_torsion_atom_site_label_4
    _geom_torsion_site_symmetry_1
    _geom_torsion_site_symmetry_2
    _geom_torsion_site_symmetry_3
    _geom_torsion_site_symmetry_4
    _geom_torsion
    _geom_torsion_publ_flag
    C14 N1 N2 C7 . . . . -163.4(2) ?
    C5 N1 N2 C7 . . . . 12.0(3) ?
    C3A C4 S1A C1A . . . . -0.4(7) ?
    C3B C4 S1A C1A . . . . 9(13) ?
    C5 C4 S1A C1A . . . . -178.3(4) ?
    S1B C4 S1A C1A . . . . -2.2(7) ?
    C4 S1A C1A C2A . . . . 0.7(8) ?
    S1A C1A C2A C3A . . . . -0.8(14) ?
    C3B C4 C3A C2A . . . . -1.1(19) ?
    C5 C4 C3A C2A . . . . 177.7(7) ?
    S1B C4 C3A C2A . . . . 165(11) ?
    S1A C4 C3A C2A . . . . 0.0(12) ?
    C1A C2A C3A C4 . . . . 0.5(16) ?
    C3A C4 S1B C1B . . . . -17(10) ?
    C3B C4 S1B C1B . . . . -3(3) ?
    C5 C4 S1B C1B . . . . 174(3) ?
    S1A C4 S1B C1B . . . . -2(3) ?
    C4 S1B C1B C2B . . . . 3(6) ?
    S1B C1B C2B C3B . . . . -3(8) ?
    C3A C4 C3B C2B . . . . 4(4) ?
    C5 C4 C3B C2B . . . . -175(3) ?
    S1B C4 C3B C2B . . . . 2(4) ?
    S1A C4 C3B C2B . . . . -168(16) ?
    C1B C2B C3B C4 . . . . 0(7) ?
    C14 N1 C5 C4 . . . . -86.0(3) ?
    N2 N1 C5 C4 . . . . 98.9(2) ?
    C14 N1 C5 C6 . . . . 154.9(2) ?
    N2 N1 C5 C6 . . . . -20.1(3) ?
    C3A C4 C5 N1 . . . . -90.9(8) ?
    C3B C4 C5 N1 . . . . 87.6(19) ?
    S1B C4 C5 N1 . . . . -89.2(7) ?
    S1A C4 C5 N1 . . . . 86.6(2) ?
    C3A C4 C5 C6 . . . . 20.2(8) ?
    C3B C4 C5 C6 . . . . -161.3(19) ?
    S1B C4 C5 C6 . . . . 21.9(7) ?
    S1A C4 C5 C6 . . . . -162.34(18) ?
    N1 C5 C6 C7 . . . . 19.1(2) ?
    C4 C5 C6 C7 . . . . -98.4(2) ?
    N1 N2 C7 C8 . . . . 179.6(2) ?
    N1 N2 C7 C6 . . . . 2.6(3) ?
    C5 C6 C7 N2 . . . . -14.8(3) ?
    C5 C6 C7 C8 . . . . 168.2(2) ?
    C10 C9 C8 C13 . . . . -0.6(4) ?
    C10 C9 C8 C7 . . . . 179.3(2) ?
    N2 C7 C8 C9 . . . . -170.3(2) ?
    C6 C7 C8 C9 . . . . 6.4(4) ?
    N2 C7 C8 C13 . . . . 9.6(4) ?
    C6 C7 C8 C13 . . . . -173.7(2) ?
    C8 C9 C10 C11 . . . . 0.8(4) ?
    C9 C10 C11 C12 . . . . -0.3(4) ?
    C9 C10 C11 Cl1 . . . . 179.84(19) ?
    C10 C11 C12 C13 . . . . -0.4(4) ?
    Cl1 C11 C12 C13 . . . . 179.5(2) ?
    C11 C12 C13 C8 . . . . 0.5(4) ?
    C9 C8 C13 C12 . . . . -0.1(4) ?
    C7 C8 C13 C12 . . . . -179.9(2) ?
    N2 N1 C14 N3 . . . . -3.3(4) ?
    C5 N1 C14 N3 . . . . -178.0(2) ?
    N2 N1 C14 S2 . . . . 175.10(17) ?
    C5 N1 C14 S2 . . . . 0.4(3) ?
loop_
    _geom_hbond_atom_site_label_D
    _geom_hbond_atom_site_label_H
    _geom_hbond_atom_site_label_A
    _geom_hbond_site_symmetry_A
    _geom_hbond_distance_DH
    _geom_hbond_distance_HA
    _geom_hbond_distance_DA
    _geom_hbond_angle_DHA
    _geom_hbond_publ_flag
    N3 H1N3 N2 1_555 0.90(4) 2.28(4) 2.656(3) 105(3) y
    N3 H2N3 S2 3_776 0.89(4) 2.52(4) 3.400(3) 170(3) y
    C5 H5A S1A 3_677 1.00 2.86 3.664(3) 138 y
    C9 H9A Cg1 1_455 0.95 2.79 3.628(4) 148 y
    C9 H9A Cg2 1_455 0.95 2.77 3.595(18) 145 y
_iucr_refine_instructions_details
;
TITL tpyam5m in P2(1)/n  (100K)
CELL 0.71073   6.7784  25.2104   8.4628  90.000  90.339  90.000
ZERR    4.00   0.0003   0.0011   0.0004   0.000   0.002   0.000
LATT  1
SYMM 0.5-X, 0.5+Y, 0.5-Z
SFAC C H N CL S
UNIT 56 48 12 4 8
TEMP -173.000
SIZE 0.079 0.092 0.562
L.S. 20
BOND $H
FMAP 2 1 60
PLAN 20
TWIN -1 0 0 0 -1 0 0 0 1
EADP C3B C2B
OMIT -4 60
OMIT 4 13 2
ACTA
CONF
WGHT    0.064400    1.954300
BASF   0.13868
FVAR       0.66429   0.83249
CL1   4   -0.331290    0.741265    0.431846    11.00000    0.02686    0.02163 =
         0.03911   -0.00483   -0.00611   -0.00521
S2    5    0.817874    1.015643    0.708946    11.00000    0.02280    0.02274 =
         0.02591    0.00112   -0.00337   -0.00563
N1    3    0.553035    0.939300    0.675135    11.00000    0.01783    0.01987 =
         0.01831   -0.00105   -0.00125   -0.00263
N2    3    0.444699    0.902373    0.587691    11.00000    0.01721    0.01882 =
         0.01857    0.00079   -0.00257   -0.00056
C9    1   -0.043321    0.850793    0.684298    11.00000    0.01986    0.01960 =
         0.02040   -0.00176   -0.00057    0.00184
AFIX  43
H9A   2   -0.067981    0.872089    0.774661    11.00000   -1.20000
AFIX   0
N3    3    0.738435    0.955924    0.456122    11.00000    0.02646    0.03292 =
         0.01980    0.00179    0.00012   -0.01072
SAME C4 S1B > C3B
C4    1    0.599470    0.913819    0.952820    11.00000    0.01847    0.02149 =
         0.01708   -0.00410    0.00023   -0.00123
PART   1
S1A   5    0.811283    0.938975    1.037293    21.00000    0.01924    0.02063 =
         0.01877   -0.00302   -0.00213    0.00091
C1A   1    0.858362    0.881456    1.138356    21.00000    0.02892    0.02419 =
         0.01932   -0.00106   -0.00520    0.00457
AFIX  43
H1AA  2    0.968061    0.876418    1.207112    21.00000   -1.20000
AFIX   0
C2A   1    0.718434    0.843666    1.107811    21.00000    0.03664    0.02331 =
         0.02669    0.00506   -0.00553   -0.00323
AFIX  43
H2AA  2    0.720257    0.809017    1.151923    21.00000   -1.20000
AFIX   0
C3A   1    0.570052    0.862324    1.002361    21.00000    0.02809    0.02702 =
         0.02366   -0.00014   -0.00497   -0.00890
AFIX  43
H3AA  2    0.461028    0.841339    0.969162    21.00000   -1.20000
AFIX   0
PART   2
S1B   5    0.544184    0.849882    0.996507   -21.00000    0.02563    0.02238 =
         0.02473    0.00023   -0.00697   -0.00690
C1B   1    0.750947    0.841351    1.110144   -21.00000    0.03819
AFIX  43
H1BA  2    0.787952    0.808853    1.158801   -21.00000   -1.20000
AFIX   0
C2B   1    0.855761    0.887334    1.121750   -21.00000    0.04081
AFIX  43
H2BA  2    0.972616    0.891165    1.183224   -21.00000   -1.20000
AFIX   0
C3B   1    0.769761    0.928886    1.031106   -21.00000    0.04081
AFIX  43
H3BA  2    0.824029    0.963563    1.024995   -21.00000   -1.20000
AFIX   0
PART   0
C5    1    0.478002    0.945751    0.838023    11.00000    0.01705    0.01960 =
         0.01912   -0.00369    0.00038   -0.00037
AFIX  13
H5A   2    0.475066    0.984011    0.869103    11.00000   -1.20000
AFIX   0
C6    1    0.267476    0.923749    0.816720    11.00000    0.01848    0.02222 =
         0.02237   -0.00517    0.00027   -0.00101
AFIX  23
H6A   2    0.229338    0.900920    0.906689    11.00000   -1.20000
H6B   2    0.169799    0.952685    0.804670    11.00000   -1.20000
AFIX   0
C7    1    0.287016    0.891984    0.666046    11.00000    0.01722    0.01625 =
         0.01736    0.00008   -0.00306    0.00067
C8    1    0.137949    0.854664    0.607520    11.00000    0.01955    0.01495 =
         0.01753    0.00095   -0.00200    0.00090
C10   1   -0.188063    0.816121    0.629950    11.00000    0.01820    0.01816 =
         0.02575    0.00079   -0.00079   -0.00015
AFIX  43
H10A  2   -0.311690    0.813967    0.681858    11.00000   -1.20000
AFIX   0
C11   1   -0.150098    0.784851    0.499676    11.00000    0.02179    0.01580 =
         0.02628   -0.00034   -0.00471   -0.00188
C12   1    0.029555    0.787456    0.421221    11.00000    0.02701    0.02114 =
         0.02315   -0.00616   -0.00270   -0.00012
AFIX  43
H12A  2    0.053738    0.765527    0.332124    11.00000   -1.20000
AFIX   0
C13   1    0.173044    0.822558    0.474959    11.00000    0.02191    0.02164 =
         0.02217   -0.00281    0.00110    0.00044
AFIX  43
H13A  2    0.295719    0.824861    0.421689    11.00000   -1.20000
AFIX   0
C14   1    0.698917    0.967472    0.606914    11.00000    0.02005    0.02131 =
         0.02012    0.00448   -0.00290   -0.00155
H1N3  2    0.673174    0.929445    0.407541    11.00000    0.03011
H2N3  2    0.850980    0.967480    0.415677    11.00000    0.03161
HKLF 4 1 1 0 0 0 0 -1 0 1 0
REM  tpyam5m in P2(1)/n  (100K)
REM R1 =  0.0488 for   3801 Fo > 4sig(Fo)  and  0.0543 for all   4206 data
REM    211 parameters refined using     10 restraints
END
WGHT      0.0644      1.9541
REM Highest difference peak  0.330,  deepest hole -0.591,  1-sigma level  0.073
Q1    1  -0.0817  0.7412  0.4245  11.00000  0.05    0.33
Q2    1   0.7206  0.9214  0.9586  11.00000  0.05    0.31
Q3    1  -0.1292  0.8408  0.6398  11.00000  0.05    0.28
Q4    1   0.6077  0.8603  1.1027  11.00000  0.05    0.27
Q5    1   0.0217  0.7400  0.4247  11.00000  0.05    0.26
Q6    1   0.2457  0.8661  0.6453  11.00000  0.05    0.26
Q7    1   0.7155  0.8206  1.3012  11.00000  0.05    0.24
Q8    1  -0.3077  0.7856  0.4344  11.00000  0.05    0.24
Q9    1  -0.1551  0.7996  0.5665  11.00000  0.05    0.24
Q10   1   0.9426  0.7597  1.0960  11.00000  0.05    0.24
Q11   1   0.2817  0.9100  0.7347  11.00000  0.05    0.24
Q12   1   0.4713  0.8845  0.5005  11.00000  0.05    0.24
Q13   1   0.1716  0.8380  0.5236  11.00000  0.05    0.23
Q14   1  -0.0956  0.7814  0.4331  11.00000  0.05    0.23
Q15   1   0.6529  0.9342  1.0238  11.00000  0.05    0.22
Q16   1  -0.4680  0.8061  0.6345  11.00000  0.05    0.22
Q17   1   0.3710  0.9374  0.8212  11.00000  0.05    0.22
Q18   1   0.4242  0.8205  0.4546  11.00000  0.05    0.22
Q19   1   0.8462  0.8590  1.0948  11.00000  0.05    0.22
Q20   1   0.1526  0.8353  0.7843  11.00000  0.05    0.21
;
