# Supplementary material for: 3-(4-Chloro­phen­yl)-5-(thio­phen-2-yl)-4,5-dihydro-1H-pyrazole-1-carbothio­amide
Source: Acta Crystallogr Sect E Struct Rep Online. 2012 Jan 7;68(Pt 2):o259–60. doi: 10.1107/S1600536811054754 (PMC3274952; doi:10.1107/S1600536811054754)
Supplement: Supplementary file 2 [file e-68-0o259-Isup2.hkl]

# 
# h,k,l, Fc-squared, Fo-squared, sigma(Fo-squared) and status flag 
# 
data_I
_shelx_title ' tpyam5m in P2(1)/n  (100K)' 
_shelx_refln_list_code          4 
_shelx_F_calc_maximum      154.44 
_exptl_crystal_F_000       664.00 
_reflns_d_resolution_high  0.7108 
 
loop_ 
 _symmetry_equiv_pos_as_xyz 
 'x, y, z' 
 '-x+1/2, y+1/2, -z+1/2' 
 '-x, -y, -z' 
 'x-1/2, -y-1/2, z-1/2' 
 
_cell_length_a     6.7784 
_cell_length_b    25.2104 
_cell_length_c     8.4628 
_cell_angle_alpha  90.000 
_cell_angle_beta   90.339 
_cell_angle_gamma  90.000 
 
_shelx_F_squared_multiplier     1.000 
 
loop_ 
 _refln_index_h 
 _refln_index_k 
 _refln_index_l 
 _refln_F_squared_calc 
 _refln_F_squared_meas 
 _refln_F_squared_sigma 
 _refln_observed_status 
   2   0   0    11753.25    11046.00    145.06 o 
   4   0   0       75.36       70.67      5.19 o 
   6   0   0     2571.80     2758.64     40.49 o 
   8   0   0     1880.76     2116.93     35.54 o 
   1   1   0      343.92      322.71      4.81 o 
   2   1   0     1725.35     1719.14     17.55 o 
   3   1   0     8017.74     7986.79     67.65 o 
   4   1   0      128.43      124.87      4.28 o 
   5   1   0      905.77      903.03     12.85 o 
   6   1   0       17.35       13.61      2.27 o 
   7   1   0      297.29      322.62      7.21 o 
   8   1   0       93.15      114.13      6.01 o 
   9   1   0      272.42      362.13     20.25 o 
   0   2   0     3625.80     2243.69     63.86 o 
   1   2   0     2519.46     2347.19     22.51 o 
   2   2   0     1077.89     1060.76     11.19 o 
   3   2   0      223.12      248.52      4.51 o 
   4   2   0     1054.44     1128.83     13.44 o 
   5   2   0       32.65       28.64      2.51 o 
   6   2   0      120.12      129.47      4.79 o 
   7   2   0       20.29       21.90      3.08 o 
   8   2   0      145.71      157.11      7.50 o 
   9   2   0       74.61       84.41     11.22 o 
   1   3   0     1955.89     1804.59     17.70 o 
   2   3   0     2061.59     1946.99     21.70 o 
   3   3   0      296.36      239.91      5.08 o 
   4   3   0     1387.79     1416.12     14.62 o 
   5   3   0      114.23      108.27      4.08 o 
   6   3   0      579.72      571.33      8.90 o 
   7   3   0      300.28      330.07      7.98 o 
   8   3   0      176.17      191.00      8.42 o 
   9   3   0        1.21       -1.02      5.41 o 
   0   4   0       90.29       85.29      3.68 o 
   1   4   0     1058.73     1000.13     11.30 o 
   2   4   0     3978.23     3810.19     32.57 o 
   3   4   0       10.08       12.84      1.37 o 
   4   4   0      126.69      106.11      3.96 o 
   5   4   0      229.06      220.79      5.36 o 
   6   4   0     2213.07     2412.27     24.03 o 
   7   4   0       22.97       32.68      3.43 o 
   8   4   0      244.49      293.28     11.76 o 
   9   4   0       77.83       68.96      9.66 o 
   1   5   0     8595.69     8602.28     87.68 o 
   2   5   0     1085.50      994.54     10.11 o 
   3   5   0     1255.91     1246.54     12.21 o 
   4   5   0       91.17       84.48      3.23 o 
   5   5   0      525.30      481.93      7.52 o 
   6   5   0       23.46       21.12      2.66 o 
   7   5   0       69.62       71.53      4.76 o 
   8   5   0       58.41       70.25      7.10 o 
   9   5   0      131.85      170.13     16.22 o 
   0   6   0     2136.42     2090.47     32.77 o 
   1   6   0     1564.66     1446.02     16.57 o 
   2   6   0       27.52       29.03      1.46 o 
   3   6   0     1250.70     1279.22     12.92 o 
   4   6   0        6.18        2.60      1.39 o 
   5   6   0        0.04       -1.04      1.44 o 
   6   6   0       17.70       14.11      2.80 o 
   7   6   0       76.13       77.97      5.30 o 
   8   6   0        5.07       -1.21      3.58 o 
   9   6   0       53.03       72.91     14.16 o 
   1   7   0      489.42      518.97      7.09 o 
   2   7   0       81.12       98.02      2.65 o 
   3   7   0      279.65      275.27      4.52 o 
   4   7   0        1.28        1.76      1.32 o 
   5   7   0      256.67      250.87      5.86 o 
   6   7   0      223.80      258.40      8.06 o 
   7   7   0        3.98        1.25      3.24 o 
   8   7   0      109.55      124.13     11.76 o 
   9   7   0        4.97        3.32      6.12 o 
   0   8   0      146.28      134.16      5.46 o 
   1   8   0     1205.92     1181.45     13.86 o 
   2   8   0       54.14       64.74      2.33 o 
   3   8   0      261.18      319.59      5.59 o 
   4   8   0     1360.46     1298.29     14.01 o 
   5   8   0     2345.34     2407.94     23.72 o 
   6   8   0      254.18      262.41      8.12 o 
   7   8   0       44.85       39.79      5.45 o 
   8   8   0        0.15       -0.98      4.01 o 
   9   8   0        2.49        1.61      5.09 o 
   1   9   0     1795.82     1811.25     19.23 o 
   2   9   0     5869.53     5971.13     57.29 o 
   3   9   0        3.89        5.60      1.66 o 
   4   9   0     4947.09     5061.84     43.42 o 
   5   9   0       17.62       19.26      2.70 o 
   6   9   0      668.77      644.15     13.94 o 
   7   9   0      209.49      229.66     10.74 o 
   8   9   0       19.90       19.34      5.77 o 
   9   9   0       19.30       11.54      6.64 o 
   0  10   0     5424.36     5223.32     79.49 o 
   1  10   0     2154.40     1973.97     22.35 o 
   2  10   0      121.33      109.60      3.23 o 
   3  10   0       44.79       52.34      2.56 o 
   4  10   0       83.88       84.38      3.35 o 
   5  10   0      205.63      202.55      7.99 o 
   6  10   0      115.95      119.33      7.18 o 
   7  10   0      743.46      814.39     21.23 o 
   8  10   0       25.06       20.39      6.13 o 
   9  10   0      309.25      324.37     16.17 o 
   1  11   0      543.19      525.96      8.25 o 
   2  11   0      484.84      541.46      8.89 o 
   3  11   0      215.82      213.70      4.61 o 
   4  11   0      430.25      397.10      6.79 o 
   5  11   0       88.22       70.29      5.18 o 
   6  11   0      750.40      788.04     16.74 o 
   7  11   0       31.92       42.06      6.40 o 
   8  11   0       60.14       68.20      8.78 o 
   9  11   0        0.10        6.52      5.36 o 
   0  12   0      579.19      614.17     14.09 o 
   1  12   0     2232.76     2182.63     26.27 o 
   2  12   0      568.61      594.04     10.22 o 
   3  12   0        1.26        2.02      1.24 o 
   4  12   0      265.01      267.74      6.13 o 
   5  12   0      415.13      431.48     10.57 o 
   6  12   0       76.22       66.11      6.77 o 
   7  12   0      596.80      631.34     18.63 o 
   8  12   0      123.75      116.16     12.61 o 
   1  13   0      183.54      191.24      5.20 o 
   2  13   0     3061.35     2993.65     35.71 o 
   3  13   0      721.59      682.32     11.10 o 
   4  13   0     6479.78     6407.62     74.63 o 
   5  13   0      594.20      584.47     13.53 o 
   6  13   0       50.76       47.49      5.82 o 
   7  13   0        9.36        2.13      4.70 o 
   8  13   0      101.32      106.53     12.23 o 
   0  14   0       36.43       53.72      4.85 o 
   1  14   0     6811.83     6728.05     73.02 o 
   2  14   0     1397.63     1401.37     21.40 o 
   3  14   0      277.23      273.60      6.36 o 
   4  14   0       17.72       18.74      3.48 o 
   5  14   0      606.84      684.94     14.94 o 
   6  14   0       66.68       62.31      6.45 o 
   7  14   0     1071.23     1126.52     26.94 o 
   8  14   0       16.87       13.18      6.26 o 
   1  15   0        8.85       23.00      3.17 o 
   2  15   0      787.51      736.59     13.02 o 
   3  15   0      145.49      144.46      5.29 o 
   4  15   0      365.84      365.94     10.00 o 
   5  15   0      167.07      171.86      9.32 o 
   6  15   0      213.25      223.35     11.32 o 
   7  15   0      113.18      124.10     10.21 o 
   8  15   0       44.42       29.73      7.07 o 
   0  16   0      440.69      402.10     12.17 o 
   1  16   0      101.68       98.65      4.62 o 
   2  16   0      644.42      660.12     12.99 o 
   3  16   0      598.87      554.03     10.02 o 
   4  16   0      107.18      104.18      6.54 o 
   5  16   0       21.93       17.83      4.24 o 
   6  16   0      707.52      721.92     18.04 o 
   7  16   0       26.68       20.73      6.91 o 
   8  16   0      162.38      157.60     12.90 o 
   1  17   0      232.27      201.27      6.35 o 
   2  17   0     1710.56     1732.55     26.09 o 
   3  17   0     3510.42     3550.72     45.15 o 
   4  17   0      195.09      190.85     11.56 o 
   5  17   0      449.11      490.98     13.94 o 
   6  17   0        1.24       -3.72      4.03 o 
   7  17   0       75.76       75.09     10.02 o 
   8  17   0      207.18      200.04     16.42 o 
   0  18   0       15.23        7.58      4.61 o 
   1  18   0     1817.25     1740.52     23.82 o 
   2  18   0        8.61        9.35      2.73 o 
   3  18   0      427.94      430.77     11.77 o 
   4  18   0      219.36      198.40      9.08 o 
   5  18   0      252.13      246.45     10.82 o 
   6  18   0       23.24       14.84      5.24 o 
   7  18   0       95.00      115.17     12.00 o 
   8  18   0        1.22       -1.03      5.37 o 
   1  19   0      156.96      157.38      7.51 o 
   2  19   0      420.35      416.87     10.79 o 
   3  19   0      211.19      219.57     10.09 o 
   4  19   0      384.38      376.99     11.32 o 
   5  19   0      317.37      340.95     12.92 o 
   6  19   0       87.91       96.94      9.20 o 
   7  19   0        1.65        5.77      6.56 o 
   8  19   0       31.62       45.79     12.28 o 
   0  20   0      477.04      488.07     15.10 o 
   1  20   0      151.69      135.88      8.27 o 
   2  20   0      425.22      457.48     11.66 o 
   3  20   0        7.25        4.15      3.04 o 
   4  20   0       21.49        9.21      3.59 o 
   5  20   0      344.72      363.27     16.74 o 
   6  20   0        1.81        0.09      4.54 o 
   7  20   0       46.02       39.87      8.38 o 
   1  21   0      148.04      148.38      7.63 o 
   2  21   0        5.49        6.15      3.53 o 
   3  21   0      271.07      253.98     11.65 o 
   4  21   0       17.28       10.62      3.82 o 
   5  21   0        7.28       12.91      4.44 o 
   6  21   0       63.59       48.10      7.46 o 
   7  21   0       13.30       11.16      6.67 o 
   0  22   0      601.38      568.78     20.76 o 
   1  22   0      906.79      886.05     17.62 o 
   2  22   0      415.68      390.84     12.49 o 
   3  22   0        3.75        5.25      3.52 o 
   4  22   0        5.78        5.74      4.00 o 
   5  22   0      891.97      952.40     21.71 o 
   6  22   0      166.42      160.91     14.09 o 
   7  22   0       50.42       34.88      8.09 o 
   1  23   0      208.49      208.49      9.47 o 
   2  23   0        4.85        1.98      3.17 o 
   3  23   0     1249.80     1314.05     26.83 o 
   4  23   0        4.55        2.76      4.02 o 
   5  23   0      193.82      185.43     12.23 o 
   6  23   0      183.03      200.07     17.64 o 
   7  23   0        1.65        3.69      6.50 o 
   0  24   0     1423.14     1365.37     48.65 o 
   1  24   0       19.17       27.55      4.82 o 
   2  24   0       86.23       92.04      7.88 o 
   3  24   0       28.84       24.49      5.28 o 
   4  24   0       25.18       16.70      5.03 o 
   5  24   0       71.91       73.89      9.27 o 
   6  24   0      159.51      150.10     15.57 o 
   7  24   0       55.05       41.09      9.86 o 
   1  25   0        5.86       14.11      4.78 o 
   2  25   0      206.39      213.41     11.61 o 
   3  25   0      766.17      761.60     25.66 o 
   4  25   0      126.40      136.37     12.48 o 
   5  25   0      389.96      389.67     18.97 o 
   6  25   0       38.70       33.33      9.20 o 
   0  26   0     1023.04     1046.51     32.71 o 
   1  26   0      647.88      658.87     22.38 o 
   2  26   0       11.06       11.54      4.77 o 
   3  26   0        0.42        1.58      3.84 o 
   4  26   0       39.75       30.11      8.58 o 
   5  26   0      188.42      185.52     13.95 o 
   6  26   0      377.32      404.35     25.52 o 
   1  27   0        0.40        9.25      4.78 o 
   2  27   0       75.10       73.98      8.50 o 
   3  27   0     1446.59     1535.21     36.09 o 
   4  27   0      287.67      294.80     15.85 o 
   5  27   0      704.48      749.93     24.99 o 
   6  27   0       33.85       30.33     11.98 o 
   0  28   0        8.10        6.72      6.50 o 
   1  28   0       24.82       21.38      5.82 o 
   2  28   0        0.20       -6.06      4.31 o 
   3  28   0       60.98       60.96     11.67 o 
   4  28   0        3.87        6.78      5.24 o 
   5  28   0        0.04        7.29      7.24 o 
   1  29   0       15.91       21.21      6.13 o 
   2  29   0       88.88       74.46      9.02 o 
   3  29   0        5.07       -6.92      4.19 o 
   4  29   0       34.20       23.86      6.08 o 
   5  29   0       13.05        6.17      7.50 o 
   0  30   0      697.57      692.56     53.69 o 
   1  30   0     1444.46     1482.52     42.21 o 
   2  30   0        8.11        9.14      5.97 o 
   3  30   0       45.34       56.43      8.60 o 
   4  30   0       33.89       30.84      8.05 o 
   5  30   0      206.43      230.62     28.33 o 
   1  31   0      497.51      532.89     19.71 o 
   2  31   0      100.76       92.43     12.03 o 
   3  31   0      441.00      455.17     32.49 o 
   4  31   0      131.32      119.02     13.18 o 
   0  32   0        2.40       -3.48      9.06 o 
   1  32   0       23.58       31.01      8.37 o 
   2  32   0       71.81       64.43      9.18 o 
   3  32   0       31.27       51.89     10.13 o 
   4  32   0        0.43        8.68      6.38 o 
   1  33   0      101.27       98.76     12.71 o 
   2  33   0       98.82       97.25     11.29 o 
   3  33   0      274.39      290.74     18.01 o 
   0  34   0      149.96      143.98     20.05 o 
   1  34   0       81.22       80.17     14.24 o 
   2  34   0       54.23       44.67      9.53 o 
   1  35   0      159.05      167.28     16.45 o 
  -9   0   1      375.17      492.70     27.00 o 
  -7   0   1      201.33      130.15     16.92 o 
  -5   0   1      778.10      882.55     16.38 o 
  -3   0   1     1360.53     1352.49    103.27 o 
  -1   0   1     2978.49     2730.45     36.79 o 
   3   0   1     4671.54     4514.35     54.11 o 
   5   0   1      862.20      945.78     17.32 o 
   7   0   1      775.56      895.78     18.49 o 
   9   0   1       85.65       34.96      9.82 o 
  -9   1   1       13.83        8.61      6.68 o 
  -8   1   1        1.26        2.38      3.55 o 
  -7   1   1      118.84      139.23      5.45 o 
  -6   1   1      644.62      626.67      9.68 o 
  -5   1   1      568.82      577.53      9.91 o 
  -4   1   1      792.03      758.61      9.28 o 
  -3   1   1     1359.14     1363.73     14.09 o 
  -2   1   1      713.85      677.55      7.82 o 
  -1   1   1       94.96       99.61      2.50 o 
   0   1   1       38.85       36.10      1.33 o 
   1   1   1      146.74      120.86      2.62 o 
   2   1   1      213.86      240.16      5.06 o 
   4   1   1      367.78      333.29      9.67 o 
   5   1   1      671.29      661.30      9.33 o 
   6   1   1      438.01      437.90      7.40 o 
   7   1   1       19.52        5.59      2.34 o 
   8   1   1        7.30        6.23      3.16 o 
   9   1   1       53.28       63.97      9.60 o 
  -9   2   1       89.95       78.49     13.17 o 
  -8   2   1       59.47       51.37      5.66 o 
  -7   2   1      140.20       28.85     10.05 o 
  -6   2   1       61.56       63.51      3.78 o 
  -5   2   1      370.36      396.70     11.42 o 
  -4   2   1     2233.96     2236.09     20.69 o 
  -3   2   1        7.69       13.64      1.51 o 
  -2   2   1      508.68      514.67      6.41 o 
  -1   2   1     4623.23     4408.46     43.28 o 
   0   2   1     5520.75     5339.42     57.73 o 
   1   2   1      831.83     1044.42     29.28 o 
   2   2   1      736.21      696.14      7.39 o 
   3   2   1       22.13       11.31      1.39 o 
   4   2   1      851.08      964.45     13.94 o 
   5   2   1     1319.53     1301.08     13.81 o 
   6   2   1       88.44       92.01      4.29 o 
   7   2   1      834.84      972.44     13.16 o 
   8   2   1       16.93        8.91      3.27 o 
   9   2   1      163.33      227.09     11.32 o 
  -9   3   1      285.30      344.89     33.59 o 
  -8   3   1       26.92       21.53      4.53 o 
  -7   3   1      317.82      342.68     15.88 o 
  -6   3   1      136.71       88.75      7.37 o 
  -5   3   1      790.47      399.17     19.64 o 
  -4   3   1     1251.65     1273.63     13.34 o 
  -3   3   1      638.17      758.45     24.43 o 
  -2   3   1      599.53      592.47      7.03 o 
  -1   3   1    23850.79    21856.37    198.05 o 
   0   3   1      109.17      113.79      3.55 o 
   1   3   1     4799.30     6388.27    169.61 o 
   2   3   1      110.25      142.85     10.23 o 
   3   3   1     2606.68     2619.97     22.27 o 
   4   3   1      438.74      452.86     10.83 o 
   5   3   1     3797.99     3917.64     32.55 o 
   6   3   1      600.92      637.13     10.26 o 
   7   3   1      972.41     1064.08     14.91 o 
   8   3   1       43.43       49.16      4.92 o 
   9   3   1      113.91      102.75      8.71 o 
  -9   4   1      101.52      116.16     15.07 o 
  -8   4   1       57.40       75.23      7.63 o 
  -7   4   1       52.72       47.88      4.38 o 
  -6   4   1     1695.85     1790.98     19.01 o 
  -5   4   1       21.49        9.38      1.86 o 
  -4   4   1     4131.71     4139.14     36.22 o 
  -3   4   1     2407.51     2449.88     22.91 o 
  -2   4   1      838.55     1023.57     50.11 o 
  -1   4   1     7851.98     7580.33     73.45 o 
   0   4   1      942.13      925.44      9.77 o 
   1   4   1     2903.18     3242.15     61.47 o 
   2   4   1     4734.18     4343.32     40.53 o 
   3   4   1      592.77      683.62     24.79 o 
   4   4   1     1136.22     1005.72    104.18 o 
   5   4   1      132.65      151.93      5.21 o 
   6   4   1      362.08      134.78     14.72 o 
   7   4   1       67.65       68.50      4.80 o 
   8   4   1       68.77       68.14      5.82 o 
   9   4   1       17.57        0.34      4.50 o 
  -9   5   1      218.84      249.27     17.85 o 
  -8   5   1      110.90      130.90     10.77 o 
  -7   5   1      144.59      148.82      7.46 o 
  -6   5   1      131.01      122.52      4.78 o 
  -5   5   1      472.12      477.09      9.02 o 
  -4   5   1      230.97      241.25      7.64 o 
  -3   5   1       29.56       34.14      2.20 o 
  -2   5   1     3520.26     3301.69     29.99 o 
  -1   5   1     3493.66     4610.56    222.71 o 
   0   5   1     7981.98     7793.15     71.40 o 
   1   5   1    19786.83    18202.36    186.33 o 
   2   5   1      593.73      766.42     48.53 o 
   3   5   1       68.58       66.37      2.43 o 
   4   5   1      788.00      814.01      9.69 o 
   5   5   1      269.30      289.63      5.82 o 
   6   5   1      207.79      227.60      7.39 o 
   7   5   1      115.30      117.75      6.02 o 
   8   5   1       50.98       35.40      4.89 o 
   9   5   1      168.94      191.18     11.65 o 
  -9   6   1      273.83      227.58     17.18 o 
  -8   6   1      136.58      201.75     12.16 o 
  -7   6   1      881.17      925.71     17.81 o 
  -6   6   1     1716.27     1789.30     20.53 o 
  -5   6   1     2267.22     2308.84     23.01 o 
  -4   6   1       42.03       49.84      2.81 o 
  -3   6   1     2418.71     2735.12     38.86 o 
  -2   6   1      229.20      291.24      7.98 o 
  -1   6   1     3877.27     5096.05    144.37 o 
   0   6   1      190.76      176.89      3.43 o 
   1   6   1    22966.24    21175.13    215.70 o 
   2   6   1     1273.44     1180.86     15.69 o 
   3   6   1     6824.43     6679.91     58.97 o 
   4   6   1       30.12       41.75      2.29 o 
   5   6   1      933.44     1002.90     18.06 o 
   6   6   1     1473.55     1573.05     18.83 o 
   7   6   1      613.67      680.44     13.40 o 
   8   6   1       22.36        7.07      3.99 o 
   9   6   1      780.40      999.74     34.91 o 
  -9   7   1      150.48      217.96     15.16 o 
  -8   7   1      124.50      150.30     11.59 o 
  -7   7   1      509.84      570.84     13.68 o 
  -5   7   1      708.16      621.54    213.78 o 
  -3   7   1      961.93      810.72     10.11 o 
  -2   7   1     5348.08     5017.07     44.44 o 
  -1   7   1      773.84      653.77      8.82 o 
   0   7   1      270.59      262.34      4.50 o 
   1   7   1      144.05      178.44      4.20 o 
   2   7   1     1160.85     1481.02     28.26 o 
   3   7   1      158.40      205.99     13.24 o 
   4   7   1      775.59      693.11      9.52 o 
   5   7   1     2623.51     2611.63     28.36 o 
   6   7   1     1095.66     1154.59     18.79 o 
   7   7   1      252.43      262.30      9.75 o 
   8   7   1       47.22       23.90      5.59 o 
   9   7   1       44.68       33.62      7.40 o 
  -9   8   1       12.41        8.23      6.48 o 
  -8   8   1       65.13       59.64      8.09 o 
  -7   8   1      322.39      371.89     13.64 o 
  -6   8   1        2.03        1.34      2.74 o 
  -5   8   1       11.45        6.51      1.78 o 
  -4   8   1      778.83      801.42      9.87 o 
  -3   8   1     1020.55      998.32     11.17 o 
  -2   8   1     1473.65     2027.99    123.78 o 
  -1   8   1       93.94      104.83      3.42 o 
   0   8   1     1146.98     1111.64     13.08 o 
   1   8   1      116.09      139.02      3.96 o 
   2   8   1     9108.24     8993.22     90.65 o 
   3   8   1      182.95      263.91     28.00 o 
   4   8   1     1084.25     1084.13     13.04 o 
   5   8   1       31.72       31.68      3.51 o 
   6   8   1       12.28        9.31      2.85 o 
   7   8   1      192.28      174.01      8.92 o 
   8   8   1      117.88      136.64      9.47 o 
   9   8   1        2.08        2.37      6.32 o 
  -9   9   1       16.65       14.10      7.63 o 
  -8   9   1       45.94       40.65      7.44 o 
  -7   9   1      142.13      165.74     10.80 o 
  -6   9   1       83.62       53.85      5.20 o 
  -5   9   1      348.11      335.32      6.60 o 
  -4   9   1      425.92      434.22      6.66 o 
  -3   9   1      227.84      215.83      4.14 o 
  -2   9   1      194.89      217.14      6.79 o 
  -1   9   1     2841.35     2706.64     30.87 o 
   0   9   1      564.24      575.62      7.75 o 
   1   9   1      689.02      810.68     11.78 o 
   2   9   1      630.25      623.95      9.62 o 
   3   9   1      407.54      370.66      6.80 o 
   4   9   1      101.84      111.76      6.24 o 
   5   9   1       80.69       54.74      4.60 o 
   6   9   1      281.87      303.50      9.32 o 
   7   9   1      115.13      122.15      8.31 o 
   8   9   1       89.51       91.80      8.47 o 
   9   9   1       31.09       29.97      7.36 o 
  -9  10   1       35.10       32.58      8.52 o 
  -8  10   1      143.08      147.79     11.03 o 
  -7  10   1       72.03       52.08      7.75 o 
  -6  10   1       18.29        8.82      3.35 o 
  -5  10   1     2517.60     2527.89     29.40 o 
  -4  10   1      507.14      450.07      6.81 o 
  -3  10   1     2313.92     2470.53     28.56 o 
  -2  10   1      444.32      405.95      6.98 o 
  -1  10   1     1005.83     1068.34     14.53 o 
   0  10   1     2222.25     2331.10     25.74 o 
   1  10   1     1814.83     1674.15     19.68 o 
   2  10   1      338.04      314.72      7.54 o 
   3  10   1     5213.37     4897.31     49.32 o 
   4  10   1      376.26      359.49      8.50 o 
   6  10   1       97.59      101.11      6.82 o 
   7  10   1      186.04      204.17     13.35 o 
   8  10   1       29.41       13.36      4.84 o 
   9  10   1       87.11       98.13      9.81 o 
  -9  11   1       39.83       18.27      7.66 o 
  -8  11   1      607.71      672.16     19.91 o 
  -7  11   1       42.46       36.27      8.66 o 
  -6  11   1      342.59      371.22     18.99 o 
  -5  11   1      539.92      544.91     10.74 o 
  -4  11   1      859.69      932.53     12.47 o 
  -3  11   1     1153.37     1268.27     23.64 o 
  -2  11   1     1758.29     1757.88     21.24 o 
  -1  11   1      549.24      595.62      9.86 o 
   0  11   1     1185.35     1128.80     15.22 o 
   1  11   1     1124.80     1087.75     14.19 o 
   2  11   1      996.90     1039.62     15.01 o 
   3  11   1     3306.42     3153.61     33.56 o 
   4  11   1     1312.93     1350.94     18.39 o 
   5  11   1      438.28      424.86     10.00 o 
   6  11   1      902.18      980.00     18.38 o 
   7  11   1       24.18       18.08      4.34 o 
   8  11   1      496.35      535.08     16.98 o 
   9  11   1      213.52      302.17     31.53 o 
  -8  12   1       21.26        2.89      5.45 o 
  -7  12   1      225.82      243.82     14.24 o 
  -6  12   1      116.71       72.45      8.52 o 
  -5  12   1       53.23       60.53      4.87 o 
  -4  12   1      112.95      127.65      4.83 o 
  -3  12   1      108.94      128.24      4.69 o 
  -2  12   1       74.52      102.87      4.54 o 
  -1  12   1      171.26      166.00      5.08 o 
   0  12   1     2027.38     2027.35     24.77 o 
   1  12   1      166.49      156.89      4.50 o 
   2  12   1       51.90       80.97      3.61 o 
   3  12   1       18.54       17.89      2.26 o 
   4  12   1       34.60       27.46      2.99 o 
   5  12   1       70.30       60.46      5.36 o 
   6  12   1      549.24      553.80     13.29 o 
   7  12   1      137.66      122.71      8.37 o 
   8  12   1      112.27      150.45     11.06 o 
  -8  13   1      108.09       83.23      9.76 o 
  -7  13   1      394.10      408.50     20.28 o 
  -6  13   1       13.49       14.02      4.06 o 
  -5  13   1      451.95      432.21     12.66 o 
  -4  13   1      175.30      168.41      6.30 o 
  -3  13   1      294.66      327.72      7.00 o 
  -2  13   1     1531.12     1599.21     21.33 o 
  -1  13   1      487.34      476.19      9.71 o 
   0  13   1     3932.15     4063.08     45.82 o 
   1  13   1      377.36      354.57      7.06 o 
   2  13   1     1705.38     1720.49     21.28 o 
   3  13   1      957.15      974.22     15.52 o 
   4  13   1      132.83      130.65      8.35 o 
   5  13   1      204.03      172.39      8.87 o 
   6  13   1        2.84        1.32      3.23 o 
   7  13   1      141.77      110.44      8.34 o 
   8  13   1      157.58      171.02     11.42 o 
  -8  14   1      152.55      178.07     14.63 o 
  -7  14   1       41.88       22.00      6.47 o 
  -6  14   1       74.94       20.33      5.29 o 
  -5  14   1       29.10       35.05      4.36 o 
  -4  14   1      232.17      257.04      7.02 o 
  -3  14   1      595.26      584.77     10.08 o 
  -2  14   1     2060.59     2022.22     26.10 o 
  -1  14   1     1542.22     1759.30     24.67 o 
   0  14   1      265.69      257.56      7.05 o 
   1  14   1     2072.69     2135.37     25.40 o 
   2  14   1     1390.74     1453.56     20.72 o 
   3  14   1      173.59      198.72     16.81 o 
   4  14   1       51.50       47.03      4.22 o 
   5  14   1       14.62        9.94      3.42 o 
   6  14   1      443.57      480.76     13.43 o 
   7  14   1      174.11      239.16     11.91 o 
   8  14   1       31.47        2.96      4.87 o 
  -8  15   1       52.12       29.04      7.71 o 
  -7  15   1        6.82        7.83      5.39 o 
  -6  15   1       88.43      117.90     10.04 o 
  -5  15   1      483.08      481.74     12.23 o 
  -4  15   1      102.95       93.37      7.39 o 
  -3  15   1      662.98      736.13     14.33 o 
  -2  15   1      108.27      123.94      5.56 o 
  -1  15   1      396.55      390.96     17.94 o 
   0  15   1      460.97      510.48     10.39 o 
   1  15   1      489.76      502.99      9.19 o 
   2  15   1       85.62       90.37      4.66 o 
   3  15   1     1681.70     1612.60     23.96 o 
   4  15   1      550.79      506.68     13.23 o 
   5  15   1      134.24      108.25      8.06 o 
   6  15   1       15.13       14.96      3.94 o 
   7  15   1       34.15       30.68      5.45 o 
   8  15   1      146.65      164.63     13.25 o 
  -8  16   1      199.29      168.03     14.66 o 
  -7  16   1       20.61        4.61      5.62 o 
  -6  16   1      554.97      562.65     20.17 o 
  -5  16   1      218.14      254.70     11.22 o 
  -4  16   1      476.51      490.31     11.78 o 
  -3  16   1      873.76      834.88     13.70 o 
  -2  16   1      137.04      175.04      9.20 o 
  -1  16   1      664.44      695.38     13.39 o 
   0  16   1     1046.86     1029.03     15.71 o 
   1  16   1     1259.83     1170.92     16.46 o 
   2  16   1      564.16      517.86      9.60 o 
   3  16   1     1148.94     1116.13     18.80 o 
   4  16   1      546.85      481.15     16.76 o 
   5  16   1       48.50       28.06      4.17 o 
   6  16   1      385.83      407.57     16.18 o 
   7  16   1      115.95      130.37      9.38 o 
   8  16   1      418.19      477.38     20.15 o 
  -8  17   1      157.09      180.97     21.77 o 
  -7  17   1       69.94       79.94     10.31 o 
  -6  17   1      490.99      509.85     33.61 o 
  -5  17   1       71.40       58.77      6.08 o 
  -4  17   1       67.08       83.50      6.02 o 
  -3  17   1      407.23      372.11      8.81 o 
  -2  17   1      932.47      824.24     14.40 o 
  -1  17   1        2.09        0.37      2.15 o 
   0  17   1     1961.77     1918.97     25.44 o 
   1  17   1        0.97        3.38      1.95 o 
   2  17   1      190.31      215.37      7.13 o 
   3  17   1      206.61      228.13     10.13 o 
   4  17   1       25.77       23.90      4.19 o 
   5  17   1      110.01      105.65      7.38 o 
   6  17   1     1340.70     1455.89     30.66 o 
   7  17   1       11.38       10.73      4.90 o 
   8  17   1       40.10       22.03      6.83 o 
  -8  18   1       99.01      127.38     13.28 o 
  -7  18   1      265.79      319.32     19.34 o 
  -6  18   1      329.04      382.46     18.54 o 
  -5  18   1       13.85       10.59      4.16 o 
  -4  18   1       31.25       26.92      4.02 o 
  -3  18   1       34.33       36.62      3.82 o 
  -2  18   1       82.74       93.36      5.83 o 
  -1  18   1       63.26       84.19      5.95 o 
   0  18   1      455.92      459.77     11.98 o 
   1  18   1      376.72      330.76      9.90 o 
   2  18   1      180.31      156.00      7.04 o 
   3  18   1      151.48      155.84      7.72 o 
   4  18   1      143.10      141.27      8.57 o 
   5  18   1        2.59        4.93      3.54 o 
   6  18   1       61.10       33.87      4.91 o 
   7  18   1      104.67       65.90      7.54 o 
   8  18   1       54.75       30.06      7.24 o 
  -8  19   1        9.11        8.11      7.98 o 
  -7  19   1      280.55      318.12     19.40 o 
  -6  19   1       31.50       25.00      6.94 o 
  -4  19   1      119.53      144.36      8.25 o 
  -3  19   1     2734.35     2611.14     37.53 o 
  -2  19   1       41.99       46.44      5.29 o 
  -1  19   1     3314.16     3067.17     41.51 o 
   0  19   1      364.98      403.66      9.35 o 
   1  19   1      562.39      775.15     19.57 o 
   2  19   1      162.57      156.55      8.15 o 
   3  19   1      440.08      627.64     25.80 o 
   4  19   1       24.59       26.16      4.62 o 
   5  19   1     1087.14     1049.10     23.01 o 
   6  19   1        5.50        2.93      3.77 o 
   7  19   1      225.53      253.92     13.69 o 
   8  19   1       56.05       66.28     10.12 o 
  -7  20   1      100.65      122.16     12.78 o 
  -6  20   1     1056.86     1126.31     31.19 o 
  -5  20   1      182.27      202.44     13.20 o 
  -4  20   1      502.35      502.46     13.55 o 
  -3  20   1      210.99      237.81     10.49 o 
  -2  20   1      664.93      864.90     19.56 o 
  -1  20   1      280.31      326.00      9.76 o 
   0  20   1     1748.08     1670.27     27.33 o 
   1  20   1      622.67      601.79     13.26 o 
   2  20   1     3658.15     3426.33     47.45 o 
   3  20   1      456.48      443.40     12.59 o 
   4  20   1       82.83       80.49      7.94 o 
   5  20   1       29.75       15.38      4.56 o 
   6  20   1      210.30       69.52     20.55 o 
   7  20   1       56.17       35.58      6.67 o 
  -7  21   1       29.75       14.88      6.91 o 
  -6  21   1      245.47      238.35     19.75 o 
  -5  21   1      261.85      280.80     18.98 o 
  -4  21   1      165.99      153.00      8.49 o 
  -3  21   1     1045.31     1020.00     21.95 o 
  -2  21   1       47.18       46.57      6.01 o 
  -1  21   1     1263.90     1201.75     21.29 o 
   0  21   1      289.43      293.90      9.69 o 
   1  21   1      298.93      375.92     10.87 o 
   2  21   1       81.88       84.98      6.80 o 
   3  21   1      308.56      353.93     13.69 o 
   4  21   1      633.75      618.77     23.36 o 
   5  21   1      228.83      231.10     12.13 o 
   6  21   1      250.36      278.51     12.99 o 
   7  21   1      119.70      164.57     11.58 o 
  -7  22   1       51.72       62.91     11.21 o 
  -6  22   1       83.74       75.37     11.40 o 
  -5  22   1       73.55       65.90     10.07 o 
  -4  22   1        5.00        7.59      3.77 o 
  -3  22   1      345.40      363.14     12.81 o 
  -2  22   1      784.41      750.84     16.29 o 
  -1  22   1      117.45      115.09      7.01 o 
   0  22   1       76.66       90.12      6.26 o 
   1  22   1      311.28      267.18     13.68 o 
   2  22   1      476.89      508.03     14.47 o 
   3  22   1      754.57      674.55     16.44 o 
   4  22   1        1.90        6.48      3.85 o 
   5  22   1       12.51        8.85      3.89 o 
   6  22   1      110.58      107.21      9.60 o 
   7  22   1       17.46       14.85      6.02 o 
  -7  23   1       67.03       63.81     25.99 o 
  -6  23   1      662.12      729.97     35.74 o 
  -5  23   1       50.96       42.18      9.20 o 
  -4  23   1       18.65       21.05      4.88 o 
  -3  23   1        8.23        7.50      4.07 o 
  -2  23   1      678.06      666.63     17.05 o 
  -1  23   1      912.72      863.86     20.47 o 
   0  23   1     1545.87     1552.32     28.49 o 
   1  23   1      285.88      330.32     12.93 o 
   2  23   1      605.88      626.88     25.99 o 
   3  23   1       14.01        3.87      3.78 o 
   4  23   1       17.09       18.45      4.46 o 
   5  23   1      271.84      304.20     12.53 o 
   6  23   1      280.55      235.91     13.03 o 
   7  23   1       66.43       69.34     11.24 o 
  -6  24   1      203.24      278.97     20.96 o 
  -5  24   1       23.42       20.19      9.63 o 
  -4  24   1      353.52      383.92     17.10 o 
  -3  24   1       10.42       13.62      4.47 o 
  -2  24   1      202.99      255.65     11.80 o 
  -1  24   1      229.61      219.09     10.13 o 
   0  24   1      347.96      376.76     12.46 o 
   1  24   1       91.51      111.42      9.03 o 
   2  24   1      883.05      813.98     19.73 o 
   3  24   1        1.86       -2.26      3.50 o 
   4  24   1      271.87      287.08     12.86 o 
   5  24   1       27.01       22.42      4.91 o 
   6  24   1       36.34       18.04      5.47 o 
  -6  25   1       46.16       21.33      8.13 o 
  -5  25   1       68.26       61.86     10.64 o 
  -4  25   1      115.70      109.05     12.71 o 
  -3  25   1       20.86       19.08      4.74 o 
  -2  25   1      334.94      344.49     13.14 o 
  -1  25   1      120.75      136.62     10.28 o 
   0  25   1      767.95      757.14     18.78 o 
   1  25   1      268.29      257.99     13.90 o 
   2  25   1      198.17      209.66     11.39 o 
   3  25   1       13.50       17.14      4.79 o 
   4  25   1      697.74      659.10     19.22 o 
   5  25   1       11.74       10.60      4.36 o 
   6  25   1      194.61      217.08     16.43 o 
  -6  26   1        2.84        2.01      6.92 o 
  -5  26   1        2.30        7.95      7.16 o 
  -4  26   1      331.37      361.10     20.50 o 
  -3  26   1      113.91      116.13     10.32 o 
  -2  26   1      597.86      572.10     16.74 o 
  -1  26   1      324.72      301.67     12.84 o 
   0  26   1      273.11      308.72     15.55 o 
   1  26   1      252.16      252.55     14.19 o 
   2  26   1      192.37      208.26     13.01 o 
   3  26   1       67.32       60.96      7.01 o 
   4  26   1      247.39      281.13     12.94 o 
   5  26   1        7.76        8.89      4.53 o 
   6  26   1        0.46       -1.14      5.06 o 
  -6  27   1      188.84      162.43     29.92 o 
  -5  27   1       97.08       96.88     21.48 o 
  -4  27   1       91.16       84.95      9.88 o 
  -3  27   1       33.89       27.72      7.14 o 
  -2  27   1      291.30      313.12     14.86 o 
  -1  27   1       62.61       63.85      7.77 o 
   0  27   1      985.77      984.01     25.06 o 
   1  27   1       38.56       47.46      7.51 o 
   2  27   1      340.72      348.94     15.37 o 
   3  27   1      172.59      174.18     16.23 o 
   4  27   1       46.84       36.72      5.77 o 
   5  27   1       36.44       25.22      6.57 o 
   6  27   1      359.24      422.43     20.97 o 
  -5  28   1       35.98       35.84      9.45 o 
  -4  28   1       27.43       28.99      8.45 o 
  -3  28   1       62.86       53.35      7.17 o 
  -2  28   1        5.55        9.45      4.62 o 
  -1  28   1      361.06      357.09     16.35 o 
   0  28   1      100.85      111.71      9.87 o 
   1  28   1       95.07      121.63     10.56 o 
   2  28   1       19.12       11.17      5.30 o 
   3  28   1       14.08        9.38      5.54 o 
   4  28   1       34.50       40.84      6.59 o 
   5  28   1       46.64       43.57      6.58 o 
  -5  29   1        1.33        8.22      7.32 o 
  -4  29   1      157.39      159.39     18.23 o 
  -3  29   1       30.18       42.06      7.12 o 
  -2  29   1      497.64      489.30     18.00 o 
  -1  29   1      337.87      371.11     16.86 o 
   0  29   1        9.01       15.76      5.59 o 
   1  29   1       61.71       86.35      9.97 o 
   2  29   1      101.63      107.48     10.48 o 
   3  29   1      131.50      158.41     14.04 o 
   4  29   1      384.60      415.55     21.31 o 
   5  29   1        0.25       -3.09      5.05 o 
  -5  30   1      189.93      202.54     21.49 o 
  -4  30   1      185.29      167.25     16.12 o 
  -3  30   1      122.40      130.15     13.33 o 
  -2  30   1      122.14      135.10     11.22 o 
  -1  30   1      198.58      241.96     21.38 o 
   0  30   1       51.33       27.47      7.21 o 
   1  30   1      834.40      811.74     24.27 o 
   2  30   1      694.27      683.85     22.33 o 
   3  30   1      208.85      222.61     19.55 o 
   4  30   1      191.55      216.20     15.82 o 
   5  30   1      140.67      134.01     14.44 o 
  -4  31   1      119.35      124.09     17.06 o 
  -3  31   1       17.50        6.50      6.50 o 
  -2  31   1      199.00      178.96     13.47 o 
  -1  31   1       84.52       76.45     10.61 o 
   0  31   1       10.07        9.53      6.45 o 
   1  31   1       35.05       57.44      8.68 o 
   2  31   1       34.97       47.85     11.15 o 
   3  31   1      107.32      118.81     11.83 o 
   4  31   1       30.26       15.70      6.54 o 
  -4  32   1       91.50       69.99     19.76 o 
  -3  32   1       34.08       35.26      9.24 o 
  -2  32   1       72.38       67.97     13.23 o 
  -1  32   1       27.99       27.56      7.99 o 
   0  32   1       81.96       89.99     11.93 o 
   1  32   1       83.16       73.00     10.12 o 
   2  32   1       20.13       23.30      7.52 o 
   3  32   1       44.97       40.79      8.55 o 
   4  32   1       37.77       38.30      9.19 o 
  -3  33   1        5.44        1.39      6.95 o 
  -2  33   1      808.24      815.70     28.62 o 
  -1  33   1       21.83       37.76     10.15 o 
   0  33   1      201.91      193.89     16.60 o 
   1  33   1       21.11       24.46      8.13 o 
   2  33   1      130.52      179.08     20.82 o 
   3  33   1        7.34       15.61      7.26 o 
  -2  34   1       58.16       40.61     12.25 o 
  -1  34   1       35.55       29.61     13.57 o 
   0  34   1        7.59       -5.58      6.92 o 
   1  34   1       36.25       41.12      9.66 o 
   2  34   1       87.13       69.99     10.26 o 
  -1  35   1        9.85       17.10      7.74 o 
   0  35   1       47.48       42.59     13.90 o 
   1  35   1       32.86       27.00      8.82 o 
  -8   0   2      195.26      282.76     17.15 o 
  -6   0   2      137.54       68.23     14.80 o 
  -4   0   2      877.26     1008.69     46.46 o 
  -2   0   2     9467.70     8843.20    115.84 o 
   0   0   2     9695.70     9641.27    105.69 o 
   2   0   2     3584.14     3900.35     54.74 o 
   4   0   2     3203.17     3244.10     39.86 o 
   6   0   2      572.78      616.47     13.09 o 
   8   0   2       53.45       26.41      5.72 o 
  -9   1   2       64.66       75.20     11.58 o 
  -8   1   2       53.74       52.51      6.54 o 
  -7   1   2      606.97      658.95     14.64 o 
  -6   1   2      277.40      264.43      6.94 o 
  -5   1   2      134.97      162.09      5.67 o 
  -4   1   2       12.90        8.43      1.58 o 
  -3   1   2      230.44      210.89      4.09 o 
  -2   1   2     1629.81     1627.43     16.68 o 
  -1   1   2     6955.04     6660.14     64.76 o 
   0   1   2      400.45      452.11      5.30 o 
   1   1   2     3142.40     3299.28     29.16 o 
   2   1   2      960.15      969.40     11.49 o 
   3   1   2      251.00      259.42      5.08 o 
   4   1   2       15.06        9.48      1.76 o 
   5   1   2       45.08       28.14      2.42 o 
   6   1   2       63.57       29.20      2.87 o 
   7   1   2      814.62      893.31     14.25 o 
   8   1   2       17.94       13.98      3.79 o 
   9   1   2       16.01        5.27      3.87 o 
  -9   2   2       35.87       31.74      9.23 o 
  -8   2   2      356.99      422.37     13.08 o 
  -7   2   2      129.71      110.37      6.69 o 
  -6   2   2      620.62      675.68     11.91 o 
  -5   2   2        9.75        4.60      1.64 o 
  -4   2   2      424.66      405.99      6.16 o 
  -3   2   2     1380.66     1424.40     13.98 o 
  -2   2   2      688.75      643.12      8.07 o 
  -1   2   2     4001.60     3908.84     37.20 o 
   0   2   2     6807.97     6868.43     62.88 o 
   1   2   2     2046.93     2124.99     20.26 o 
   2   2   2      243.99      272.34      4.75 o 
   3   2   2      256.49      346.94     10.97 o 
   4   2   2      185.02      195.02      6.09 o 
   5   2   2       30.30       25.50      2.55 o 
   6   2   2     1323.14     1383.79     16.95 o 
   7   2   2      210.43      253.96      9.44 o 
   8   2   2       62.86       17.31      3.66 o 
   9   2   2      113.33      144.23      9.09 o 
  -9   3   2       44.00       67.51     11.07 o 
  -7   3   2      150.69      180.01      8.57 o 
  -6   3   2     1066.18     1137.20     15.62 o 
  -5   3   2      212.94      239.95      8.71 o 
  -4   3   2     2120.99     1938.89     18.90 o 
  -3   3   2     2575.30     2767.39     24.37 o 
  -2   3   2      719.33      640.43      8.42 o 
  -1   3   2      132.85      115.95      2.95 o 
   0   3   2     8815.96     8730.52     76.14 o 
   1   3   2       71.86       72.93      3.07 o 
   2   3   2      810.56      723.92      8.93 o 
   3   3   2     3683.13     3753.92     34.07 o 
   4   3   2      742.46      771.95     12.10 o 
   5   3   2      687.59      672.17      9.81 o 
   6   3   2      183.76       43.51     12.35 o 
   7   3   2       29.96        9.01      2.76 o 
   8   3   2      845.32      994.15     16.64 o 
   9   3   2        9.68        5.59      4.44 o 
  -9   4   2       53.02        7.08      6.15 o 
  -8   4   2       51.24       13.49      5.12 o 
  -7   4   2      407.55      431.64     10.60 o 
  -6   4   2       48.44       38.13      3.60 o 
  -5   4   2       41.42       19.56      2.32 o 
  -4   4   2     1371.61     1338.04     14.72 o 
  -3   4   2     1454.68     1427.50     14.77 o 
  -2   4   2      979.81      955.75     11.47 o 
  -1   4   2     9275.95     9276.99     85.57 o 
   0   4   2        1.94        8.64      1.01 o 
   1   4   2     9868.51     9798.09     90.28 o 
   2   4   2      169.30      232.92     10.19 o 
   3   4   2     1416.58     1410.49     15.03 o 
   4   4   2     1187.41     1117.46     13.53 o 
   5   4   2      252.98      250.97      6.28 o 
   6   4   2        9.75       -0.49      2.18 o 
   7   4   2      150.99      129.03      6.31 o 
   8   4   2      317.07      397.99     12.05 o 
   9   4   2      295.62      397.57     16.05 o 
  -9   5   2       67.99       47.73      8.63 o 
  -8   5   2       32.46       36.34      7.05 o 
  -7   5   2      164.06       49.59     16.51 o 
  -5   5   2      646.69      695.02     10.60 o 
  -4   5   2       13.20        6.75      1.64 o 
  -3   5   2      421.64      418.22      6.44 o 
  -2   5   2     3419.24     3231.47     32.51 o 
  -1   5   2     1714.86     1936.99     34.86 o 
   0   5   2    12159.17    12232.54    106.37 o 
   1   5   2     5391.97     5182.71     47.19 o 
   2   5   2      721.91      921.85     15.17 o 
   3   5   2      508.80      480.49      7.79 o 
   4   5   2       39.26       41.62      2.51 o 
   5   5   2      728.46      719.98     11.56 o 
   6   5   2     1130.07     1143.47     16.69 o 
   7   5   2      772.93      855.06     14.96 o 
   8   5   2       77.66       98.43      7.46 o 
   9   5   2      125.43      158.79     10.41 o 
  -9   6   2       35.10       25.03      8.21 o 
  -8   6   2      277.91      326.96     17.80 o 
  -7   6   2       51.40       16.34      3.61 o 
  -6   6   2      927.05      960.86     15.67 o 
  -5   6   2       68.48       52.40      3.64 o 
  -4   6   2      191.82       28.27      9.25 o 
  -3   6   2      300.18      390.02     10.88 o 
  -2   6   2     4138.09     3743.14     37.19 o 
  -1   6   2     1513.58     1824.67     30.48 o 
   0   6   2     4346.04     4254.08     40.65 o 
   1   6   2     6190.17     5813.82     55.09 o 
   2   6   2      700.30      916.91     30.80 o 
   3   6   2     1335.30     1247.31     15.96 o 
   4   6   2     1141.89     1123.75     13.36 o 
   5   6   2      249.14      240.49      6.91 o 
   6   6   2      602.11      642.78     12.39 o 
   7   6   2      315.61      363.18     11.01 o 
   8   6   2      302.80      354.35     14.25 o 
   9   6   2      108.67      116.80      9.15 o 
  -9   7   2      306.25      420.11     25.59 o 
  -8   7   2       60.76       63.33      8.96 o 
  -7   7   2      181.02      252.85     12.62 o 
  -6   7   2      228.31      258.89     10.16 o 
  -5   7   2     1651.50     1670.39     19.69 o 
  -4   7   2     1746.21     1744.86     19.29 o 
  -3   7   2     1476.60     1488.31     16.13 o 
  -2   7   2      840.61     1060.27     30.88 o 
  -1   7   2     4028.84     4301.88     41.59 o 
   0   7   2      272.01      261.87      4.62 o 
   1   7   2     6922.32     6792.87     64.09 o 
   2   7   2     4189.90     3915.20     42.22 o 
   3   7   2     1324.59     1281.00     17.11 o 
   4   7   2      833.06      839.56     16.92 o 
   5   7   2     1620.32     1610.69     22.21 o 
   6   7   2       55.08       29.46      3.68 o 
   7   7   2       29.20        5.62      3.15 o 
   8   7   2      106.58      112.24      8.53 o 
   9   7   2      152.91      135.17     11.02 o 
  -9   8   2      116.10      141.21     14.38 o 
  -8   8   2       74.61       14.52      5.81 o 
  -7   8   2      414.65      490.10     16.38 o 
  -6   8   2      393.28      393.34     10.98 o 
  -5   8   2       11.02        6.54      2.32 o 
  -4   8   2        2.52        1.56      1.54 o 
  -3   8   2      310.16      362.77      6.45 o 
  -2   8   2      937.26     1237.19     24.42 o 
  -1   8   2     2917.31     2695.11     27.34 o 
   0   8   2     1319.89     1312.97     14.74 o 
   1   8   2      504.46      647.41     13.22 o 
   2   8   2     4763.39     4570.20     48.69 o 
   3   8   2     1030.13     1005.19     13.72 o 
   4   8   2       15.34        5.62      2.23 o 
   5   8   2       23.20       22.86      3.24 o 
   6   8   2       98.41       60.39      4.73 o 
   7   8   2      198.65      185.22      8.66 o 
   8   8   2      443.95      572.31     15.68 o 
   9   8   2       18.67       -5.07      4.95 o 
  -9   9   2       20.17        9.34      6.71 o 
  -8   9   2      148.75       70.90     12.27 o 
  -7   9   2      158.51      191.52     11.40 o 
  -6   9   2      459.45      495.43     10.88 o 
  -5   9   2      331.17       68.10     16.18 o 
  -4   9   2       57.94       40.42      2.62 o 
  -3   9   2      317.42      330.60      7.18 o 
  -2   9   2      134.75      184.93      4.54 o 
  -1   9   2      158.22      251.30      5.57 o 
   0   9   2      414.70      307.42      5.70 o 
   1   9   2      955.13     1000.00     13.78 o 
   2   9   2      828.19      776.67     11.78 o 
   3   9   2      506.69      448.98      8.50 o 
   4   9   2      213.66      219.46      6.36 o 
   5   9   2     1713.25     1660.39     22.88 o 
   6   9   2      235.47      237.29      8.85 o 
   7   9   2       28.52       11.27      3.94 o 
   8   9   2      611.36      702.72     18.99 o 
   9   9   2      118.91      155.92     11.74 o 
  -9  10   2        2.76        2.49      6.36 o 
  -8  10   2      223.35      241.48     16.28 o 
  -7  10   2      251.96      317.58     14.72 o 
  -6  10   2      660.01      669.48     15.19 o 
  -5  10   2     1182.46     1179.69     17.26 o 
  -4  10   2      187.18      187.58      6.54 o 
  -3  10   2     1281.72     1285.65     15.19 o 
  -2  10   2     2538.54     2891.39     32.11 o 
  -1  10   2      192.45      219.57      6.25 o 
   0  10   2     2996.26     2865.53     29.44 o 
   1  10   2      860.68      774.59     10.46 o 
   2  10   2     6222.38     6280.13     61.87 o 
   3  10   2     1152.01     1078.16     14.66 o 
   4  10   2      299.99      270.95      7.39 o 
   5  10   2      807.87      838.58     14.57 o 
   6  10   2      194.95      127.94      8.26 o 
   7  10   2       43.76       15.06      4.08 o 
   8  10   2      146.16      146.60     12.69 o 
  -8  11   2      234.27      275.07     22.06 o 
  -7  11   2       80.79       40.92      5.97 o 
  -6  11   2        6.52        8.84      3.65 o 
  -5  11   2       70.42       31.95      6.98 o 
  -4  11   2      367.44      356.49      7.27 o 
  -3  11   2     2107.47     1931.66     22.64 o 
  -2  11   2      472.18      537.22      9.10 o 
  -1  11   2      347.11      379.47      6.60 o 
   0  11   2       38.44       52.19      2.56 o 
   1  11   2      574.04      597.24      8.93 o 
   2  11   2     1679.22     1610.47     20.65 o 
   3  11   2      349.14      479.72     21.71 o 
   4  11   2       79.93       75.92      4.51 o 
   5  11   2      417.41      378.71      9.23 o 
   6  11   2       33.93       24.81      4.19 o 
   7  11   2      336.48      413.17     14.04 o 
   8  11   2       68.62       39.10      6.02 o 
  -8  12   2       79.47       67.93      9.74 o 
  -7  12   2       93.20      131.05      9.31 o 
  -6  12   2        6.19        2.70      3.55 o 
  -5  12   2      460.46      461.32     10.64 o 
  -4  12   2       79.79       63.46      7.88 o 
  -3  12   2      112.74      117.25      4.65 o 
  -2  12   2      338.60      403.81      7.85 o 
  -1  12   2      266.97      306.40      5.92 o 
   0  12   2        3.96        6.56      1.35 o 
   1  12   2      275.20      265.95      5.63 o 
   2  12   2     1187.06     1094.98     15.64 o 
   3  12   2       61.76       57.91      5.05 o 
   4  12   2      453.36      400.74      9.87 o 
   5  12   2       96.87       47.53      5.36 o 
   6  12   2       33.55       42.61      5.08 o 
   7  12   2       15.10        4.79      3.58 o 
   8  12   2       47.16       40.88      6.40 o 
  -8  13   2       90.35       79.32     10.61 o 
  -7  13   2       23.52       18.06      4.86 o 
  -6  13   2      210.65      178.57     10.75 o 
  -5  13   2       83.73       47.50      5.94 o 
  -4  13   2     2158.24     2117.33     25.60 o 
  -3  13   2      166.49      235.01      7.58 o 
  -2  13   2      294.58      384.24      9.99 o 
  -1  13   2      627.53      590.15      9.31 o 
   0  13   2      885.65      856.78     11.58 o 
   1  13   2      262.43      285.45      6.05 o 
   2  13   2     1618.64     1531.43     20.29 o 
   3  13   2     1028.11     1016.14     15.81 o 
   5  13   2      411.70      401.21     12.08 o 
   6  13   2      541.23      541.35     13.62 o 
   7  13   2       54.72       54.76      6.45 o 
   8  13   2      108.29      129.95      9.37 o 
  -8  14   2        3.11       12.18      7.91 o 
  -7  14   2       35.04       31.15      6.34 o 
  -6  14   2       16.41       26.79      5.34 o 
  -5  14   2      856.81      934.37     18.38 o 
  -4  14   2      215.83      212.85      6.56 o 
  -3  14   2     1788.16     1813.58     22.41 o 
  -2  14   2     1103.31     1117.33     16.79 o 
  -1  14   2      636.56      581.85     12.56 o 
   0  14   2       28.00       19.86      1.91 o 
   1  14   2      338.15      329.55      6.68 o 
   2  14   2      409.54      500.41      9.68 o 
   3  14   2     1118.68     1185.76     17.76 o 
   4  14   2      156.50      146.00      9.03 o 
   5  14   2      885.21      935.12     17.69 o 
   6  14   2        2.65        3.50      3.21 o 
   7  14   2       23.96       23.21      5.16 o 
   8  14   2        3.02        2.90      4.88 o 
  -8  15   2      250.41      322.68     21.41 o 
  -7  15   2      118.36      127.65     11.92 o 
  -6  15   2        5.33        2.63      4.17 o 
  -5  15   2      238.57      228.09     13.42 o 
  -4  15   2     1452.46     1466.01     21.30 o 
  -3  15   2       51.46       41.88      3.48 o 
  -2  15   2      681.59      659.85     12.03 o 
  -1  15   2       47.97       57.23      3.97 o 
   0  15   2      112.44      112.54      4.53 o 
   1  15   2       23.70       36.20      3.11 o 
   2  15   2      173.98      210.03      8.43 o 
   3  15   2      137.40      153.06      8.69 o 
   4  15   2     1362.33     1241.41     21.51 o 
   5  15   2      679.89      609.11     13.95 o 
   6  15   2        8.76        5.61      3.71 o 
   7  15   2       84.35       82.55      7.60 o 
   8  15   2       41.93        9.35      4.80 o 
  -8  16   2      112.91      103.11     11.89 o 
  -7  16   2      181.27      133.78     13.74 o 
  -6  16   2      336.97      376.48     17.50 o 
  -5  16   2      416.71      419.18     18.30 o 
  -4  16   2     2187.64     2279.78     31.32 o 
  -3  16   2       58.09       59.77      4.05 o 
  -2  16   2     1945.59     1833.56     25.17 o 
  -1  16   2     1899.06     1853.31     25.15 o 
   0  16   2        1.99        2.90      1.68 o 
   1  16   2     1024.70     1055.71     14.54 o 
   2  16   2      344.64      469.78     16.75 o 
   3  16   2      179.31      188.80      7.17 o 
   4  16   2     2620.60     2482.39     35.42 o 
   5  16   2      292.00      329.31     10.78 o 
   6  16   2      142.95      109.95      7.42 o 
   7  16   2      349.65      387.80     14.76 o 
   8  16   2      121.94      111.45      9.93 o 
  -8  17   2       28.55       16.37      7.19 o 
  -7  17   2      495.10      602.62     31.19 o 
  -6  17   2      153.57      131.85     19.29 o 
  -5  17   2     1428.23     1522.95     43.31 o 
  -4  17   2      192.78      191.87      8.89 o 
  -3  17   2     1436.63     1406.55     20.25 o 
  -2  17   2      412.37      380.37      9.29 o 
  -1  17   2      636.07      869.16     21.36 o 
   0  17   2      892.01      950.91     14.06 o 
   1  17   2     3793.13     3459.76     37.21 o 
   2  17   2      270.42      249.02      7.40 o 
   3  17   2      302.95      352.79     21.86 o 
   4  17   2      355.67      392.30     11.54 o 
   5  17   2      234.63       78.38     18.32 o 
   6  17   2      358.82      402.90     15.99 o 
   7  17   2       79.60       21.53      4.74 o 
   8  17   2       98.03       99.75      9.69 o 
  -8  18   2       21.32        7.80      8.11 o 
  -7  18   2       43.52       12.96      7.06 o 
  -6  18   2       57.80       46.31      7.66 o 
  -5  18   2       30.09       14.90      5.57 o 
  -4  18   2      355.96      352.36     11.17 o 
  -3  18   2       85.45       80.87      5.10 o 
  -2  18   2      470.93      458.12     13.15 o 
  -1  18   2        9.66        5.79      2.48 o 
   0  18   2       10.39        6.51      2.06 o 
   1  18   2       33.19       20.15      2.58 o 
   2  18   2      447.70      453.16     10.46 o 
   3  18   2      252.43      240.29      9.54 o 
   4  18   2       85.57       68.71      5.53 o 
   5  18   2       10.10        3.45      3.48 o 
   6  18   2       55.11       55.76      6.62 o 
   7  18   2      267.55      337.06     14.45 o 
   8  18   2      105.64       94.48      9.37 o 
  -7  19   2       14.35        7.98      6.72 o 
  -6  19   2      157.47      158.52     14.89 o 
  -5  19   2       95.01      100.96      9.74 o 
  -4  19   2      721.24      721.15     18.36 o 
  -3  19   2      278.38      287.44      8.52 o 
  -2  19   2     1302.30     1364.51     21.29 o 
  -1  19   2     1076.09     1042.07     20.28 o 
   0  19   2        2.15        6.76      2.22 o 
   1  19   2      438.29      461.06      9.08 o 
   2  19   2     2108.98     2024.36     29.04 o 
   3  19   2      287.52      269.93      9.66 o 
   4  19   2      419.42      440.69     12.25 o 
   5  19   2      239.42      247.14     12.26 o 
   6  19   2      204.59      213.60     11.34 o 
   7  19   2       86.43       74.94      7.76 o 
  -7  20   2      878.42     1038.39     34.77 o 
  -6  20   2       57.29       63.79     17.88 o 
  -5  20   2      746.31      795.55     24.65 o 
  -4  20   2        2.84        5.65      4.53 o 
  -3  20   2      695.31      667.77     13.76 o 
  -2  20   2      201.41      197.60      8.14 o 
  -1  20   2     1789.51     1798.41     30.27 o 
   0  20   2      296.96      315.27      9.40 o 
   1  20   2     2117.11     1994.22     25.70 o 
   2  20   2      137.28      133.17      7.05 o 
   3  20   2      193.56      185.05     15.74 o 
   4  20   2       14.73        8.17      3.50 o 
   5  20   2     1048.83     1070.08     23.10 o 
   6  20   2       45.70       38.05      6.10 o 
   7  20   2      457.76      464.37     24.11 o 
  -7  21   2       24.77       13.70      8.02 o 
  -6  21   2      121.63       45.48     18.09 o 
  -5  21   2      234.45      254.37     15.98 o 
  -4  21   2      405.23      467.73     17.34 o 
  -3  21   2      211.81      214.55      9.20 o 
  -2  21   2      690.33      693.33     14.36 o 
  -1  21   2       27.29       39.92      4.80 o 
   0  21   2       57.78       54.99      4.89 o 
   1  21   2      168.11      178.96      8.29 o 
   2  21   2      660.58      648.36     14.03 o 
   3  21   2      338.44      339.04     10.85 o 
   4  21   2      824.87      871.74     18.46 o 
   5  21   2       38.29       22.45      4.56 o 
   6  21   2      712.07      772.35     24.76 o 
   7  21   2      124.25      150.88     10.17 o 
  -7  22   2      197.08      228.88     23.46 o 
  -6  22   2       88.69      118.85     14.97 o 
  -5  22   2       13.52       16.76      6.10 o 
  -4  22   2       84.60       90.80     15.66 o 
  -3  22   2      144.56      160.39      8.62 o 
  -2  22   2       37.98       50.90      6.35 o 
  -1  22   2       20.43       28.80      4.14 o 
   0  22   2      216.85      227.97      9.56 o 
   1  22   2       89.03       87.72      7.90 o 
   2  22   2      110.58      108.07      7.26 o 
   3  22   2      646.60      633.50     14.86 o 
   4  22   2      153.62      156.70      9.78 o 
   5  22   2        2.35        1.74      3.84 o 
   6  22   2       39.60       25.71      5.36 o 
   7  22   2       53.59       22.98      6.50 o 
  -7  23   2      195.45      240.84     42.02 o 
  -6  23   2       52.71       39.58      9.35 o 
  -5  23   2       27.75       26.30      7.79 o 
  -4  23   2      409.01      417.20     17.71 o 
  -3  23   2      129.21      132.06      9.05 o 
  -2  23   2      405.34      421.34     12.38 o 
  -1  23   2      547.35      582.77     14.26 o 
   0  23   2      124.04      129.10      7.51 o 
   1  23   2      759.96      736.25     19.94 o 
   2  23   2      183.28      207.29      9.87 o 
   3  23   2      170.26      176.45      9.21 o 
   4  23   2      306.58      338.75     12.38 o 
   5  23   2        9.47        8.22      4.25 o 
   6  23   2      124.68      134.60      9.64 o 
   7  23   2       55.19       52.41      8.23 o 
  -6  24   2      208.58      246.71     41.24 o 
  -5  24   2      128.18       98.99     15.07 o 
  -4  24   2      217.72      220.69     15.57 o 
  -3  24   2      116.99      121.16     10.22 o 
  -2  24   2        1.37        1.81      3.24 o 
  -1  24   2      414.35      401.61     12.09 o 
   0  24   2      150.11      168.39     11.50 o 
   1  24   2      370.25      396.44     14.52 o 
   2  24   2        0.24        0.59      3.19 o 
   3  24   2      264.48      260.23     11.35 o 
   4  24   2      227.26      242.09     11.35 o 
   5  24   2      671.56      710.76     18.08 o 
   6  24   2      240.61      257.98     12.98 o 
  -6  25   2       52.54       31.57      9.10 o 
  -5  25   2       35.24       27.37      8.45 o 
  -4  25   2       74.54       75.43      9.77 o 
  -3  25   2        4.21        6.97      4.92 o 
  -2  25   2      197.69      197.55     15.61 o 
  -1  25   2       43.50       47.67      5.30 o 
   0  25   2     1491.51     1471.34     31.48 o 
   1  25   2       19.54       19.05      5.46 o 
   2  25   2       32.35       29.72      6.65 o 
   3  25   2        3.59        1.95      3.75 o 
   4  25   2       71.12       76.17      6.97 o 
   5  25   2       40.90       43.40      6.29 o 
   6  25   2      210.51      259.81     13.02 o 
  -6  26   2       21.43       21.13     10.58 o 
  -5  26   2       33.12       23.37      7.90 o 
  -4  26   2      137.14      123.37     11.62 o 
  -3  26   2      585.53      609.64     20.45 o 
  -2  26   2      116.10       92.61      9.74 o 
  -1  26   2      136.11      123.65      8.94 o 
   0  26   2       98.09       97.01      8.88 o 
   1  26   2       22.03       29.21      6.93 o 
   2  26   2       87.78       98.65      9.57 o 
   3  26   2      308.62      318.18     15.28 o 
   4  26   2      292.78      297.73     13.13 o 
   5  26   2      192.94      218.05     11.88 o 
   6  26   2       59.04       60.45     10.34 o 
  -5  27   2      196.63      190.66     23.21 o 
  -4  27   2        2.32        4.14      6.47 o 
  -3  27   2       12.68       19.65      7.11 o 
  -2  27   2       15.27       16.19      4.94 o 
  -1  27   2      138.69      168.80     10.47 o 
   0  27   2      223.28      233.91     13.83 o 
   1  27   2      418.19      417.28     15.91 o 
   2  27   2       88.62       79.35      9.03 o 
   3  27   2        2.78        9.14      5.42 o 
   4  27   2        2.58        8.24      4.70 o 
   5  27   2       84.65       61.65      7.63 o 
  -5  28   2        0.86       10.97      7.22 o 
  -4  28   2      120.81      115.66     13.41 o 
  -3  28   2       15.23       12.77      7.01 o 
  -2  28   2       14.05       13.48      5.21 o 
  -1  28   2      627.41      599.70     17.58 o 
   0  28   2      301.95      317.33     18.29 o 
   1  28   2      159.92      190.22     12.91 o 
   2  28   2       38.69       34.09      7.03 o 
   3  28   2       58.29       60.05      8.51 o 
   4  28   2       29.25       35.75      7.21 o 
   5  28   2        3.79       -4.16      4.79 o 
  -5  29   2      230.58      247.02     20.27 o 
  -4  29   2       12.97       16.36      8.31 o 
  -3  29   2      538.87      586.70     24.10 o 
  -2  29   2       74.62       66.78      8.41 o 
  -1  29   2      157.26      154.04     13.14 o 
   0  29   2       72.26       72.37      8.61 o 
   1  29   2      157.63      159.79     12.40 o 
   2  29   2      101.76      104.37     10.42 o 
   3  29   2      507.10      544.53     20.16 o 
   4  29   2       30.56       23.15      6.86 o 
   5  29   2       70.07       50.41      7.54 o 
  -4  30   2       13.86       12.94      7.79 o 
  -3  30   2      153.98      150.43     17.43 o 
  -2  30   2       43.95       59.25      9.56 o 
  -1  30   2      251.58      260.84     17.09 o 
   0  30   2      152.47      156.88     12.42 o 
   1  30   2       51.28       69.74      9.12 o 
   2  30   2      267.00      242.05     15.71 o 
   3  30   2      135.79      128.90     15.36 o 
   4  30   2       82.78       92.63     11.26 o 
  -4  31   2      146.30      136.96     19.97 o 
  -3  31   2       11.50       10.09      9.40 o 
  -2  31   2       43.32       60.99     10.05 o 
  -1  31   2       39.87       33.24      7.93 o 
   0  31   2       92.29       92.96     11.82 o 
   1  31   2       25.15       23.75      7.12 o 
   2  31   2      184.79      189.80     14.36 o 
   3  31   2       34.16       27.63      7.85 o 
   4  31   2      123.33      101.96     11.43 o 
  -3  32   2       27.21       20.23     10.03 o 
  -2  32   2      155.70      133.72     19.60 o 
  -1  32   2       23.74       28.62      7.44 o 
   0  32   2      364.49      356.05     20.24 o 
   1  32   2      128.88      129.58     12.78 o 
   2  32   2      204.97      214.48     15.58 o 
   3  32   2        6.43        5.22      6.92 o 
  -3  33   2      445.04      538.95     42.62 o 
  -2  33   2       75.72       59.97     22.78 o 
  -1  33   2      129.40      157.46     14.27 o 
   0  33   2       66.18       63.10     10.32 o 
   1  33   2      727.93      720.93     24.49 o 
   2  33   2      102.67      111.37     12.15 o 
   3  33   2      529.20      569.72     22.93 o 
  -2  34   2      203.67      206.59     24.76 o 
  -1  34   2      218.73      214.37     16.92 o 
   0  34   2      333.29      289.65     20.02 o 
   1  34   2       48.95       39.61      9.23 o 
   2  34   2      292.55      328.04     19.72 o 
  -9   0   3        5.27      -14.59     14.88 o 
  -7   0   3      768.39      830.18     34.81 o 
  -5   0   3     3488.27     3474.56     54.16 o 
  -3   0   3      529.07      495.82      9.94 o 
  -1   0   3    11126.00    10717.53    138.88 o 
   1   0   3    10025.60     9781.92    102.70 o 
   3   0   3     1470.16     1233.89     25.22 o 
   7   0   3      757.65      791.93     19.24 o 
   9   0   3       23.56       18.71      7.16 o 
  -9   1   3       19.00       -3.30      7.26 o 
  -8   1   3      838.46      939.21     19.44 o 
  -7   1   3       47.57       21.12      3.68 o 
  -6   1   3      108.85       75.19      5.51 o 
  -5   1   3      225.35       45.27     10.88 o 
  -4   1   3     1306.95     1441.66     16.35 o 
  -3   1   3     3008.22     3086.59     30.61 o 
  -2   1   3     2569.31     2371.17     23.48 o 
  -1   1   3       38.06       54.10      2.00 o 
   0   1   3     4740.66     4634.95     40.19 o 
   1   1   3       67.82       85.35      2.89 o 
   2   1   3     1438.99     1499.44     14.29 o 
   3   1   3     1549.14     1616.06     22.63 o 
   4   1   3     2804.98     2835.59     27.53 o 
   5   1   3     1017.90     1001.68     13.08 o 
   6   1   3      338.30      365.36      8.25 o 
   7   1   3      256.44      324.50     10.00 o 
   8   1   3     1001.25     1108.88     18.91 o 
   9   1   3      105.27      149.52      9.44 o 
  -9   2   3       12.58        6.39      7.37 o 
  -8   2   3       17.70       18.86      4.71 o 
  -7   2   3       74.67       77.03      6.32 o 
  -6   2   3      200.83      190.57      8.80 o 
  -5   2   3      345.69      399.01     21.37 o 
  -4   2   3      500.82      538.09     12.73 o 
  -3   2   3      519.04      558.96      8.23 o 
  -2   2   3     1302.51     1313.68     15.33 o 
  -1   2   3       96.03      129.65      4.30 o 
   0   2   3       32.93       33.80      1.59 o 
   1   2   3      554.64      513.98      6.41 o 
   2   2   3      263.83      333.69      5.66 o 
   3   2   3     1112.90     1016.55     12.40 o 
   4   2   3     1961.81     1888.33     20.00 o 
   5   2   3     1380.18     1311.32     16.23 o 
   6   2   3      148.37      150.07      6.76 o 
   7   2   3      104.53       98.79      6.30 o 
   8   2   3       44.54       54.44      5.49 o 
   9   2   3       40.00       45.34      6.05 o 
  -9   3   3      116.86      131.47     12.31 o 
  -8   3   3       80.37       70.91      7.92 o 
  -7   3   3      137.02      144.14      8.25 o 
  -5   3   3      296.54      290.67      7.23 o 
  -4   3   3      440.45      532.27     18.61 o 
  -3   3   3     1037.48     1192.16     21.49 o 
  -2   3   3     3653.31     3362.01     33.97 o 
  -1   3   3     4768.67     4386.41     42.22 o 
   0   3   3      159.80      142.85      3.73 o 
   1   3   3      817.92     1045.89     19.46 o 
   2   3   3      813.03      963.34     18.97 o 
   3   3   3     3591.59     3552.97     35.91 o 
   4   3   3     1943.22     1852.19     21.66 o 
   5   3   3       83.35       68.90      4.19 o 
   6   3   3     1776.69     1843.25     23.66 o 
   7   3   3      227.74      248.04      9.95 o 
   8   3   3      125.36      157.08      8.22 o 
   9   3   3      123.82      143.93      9.53 o 
  -9   4   3       48.79       32.80      7.83 o 
  -8   4   3       11.81       12.20      5.14 o 
  -7   4   3      321.18      331.34     12.88 o 
  -6   4   3       36.77       12.32      2.81 o 
  -5   4   3     1487.96     1462.76     18.82 o 
  -4   4   3      415.73      415.68      7.57 o 
  -3   4   3      364.29      452.93     15.64 o 
  -2   4   3     1630.53     1771.26     19.72 o 
  -1   4   3      677.25      881.07     21.63 o 
   0   4   3        4.06        7.45      1.66 o 
   1   4   3     4186.06     3756.55     35.10 o 
   2   4   3      761.56      838.60     10.99 o 
   3   4   3     1811.36     1757.23     19.20 o 
   4   4   3      233.58      233.54      5.87 o 
   5   4   3      420.05      443.95     17.30 o 
   6   4   3      206.80      231.06      8.69 o 
   7   4   3      151.10      143.01      7.52 o 
   8   4   3        6.57        3.95      3.44 o 
   9   4   3      185.52      270.07     12.97 o 
  -9   5   3       88.63       93.07     11.10 o 
  -8   5   3       39.50       51.81     11.28 o 
  -7   5   3       83.59      114.77      8.00 o 
  -6   5   3       52.62       18.33      3.47 o 
  -5   5   3       12.13       11.59      2.48 o 
  -4   5   3      102.70       96.30      4.01 o 
  -3   5   3       71.55       57.53      3.66 o 
  -2   5   3      377.02      295.57      5.78 o 
  -1   5   3       26.04       47.80      3.16 o 
   0   5   3       20.71       33.43      1.81 o 
   1   5   3       91.34       83.98      2.78 o 
   2   5   3       88.20      102.41      3.96 o 
   3   5   3      325.53      265.39      6.22 o 
   4   5   3       93.51       71.99      3.92 o 
   5   5   3       49.36       46.79      3.86 o 
   6   5   3      307.91      313.00      9.06 o 
   7   5   3       38.63       26.42      4.37 o 
   8   5   3       10.47       13.86      4.29 o 
   9   5   3      141.58      181.66     10.82 o 
  -9   6   3       19.11       19.12      7.25 o 
  -8   6   3       19.74        5.97      5.45 o 
  -7   6   3      273.95      266.98     11.72 o 
  -6   6   3      303.51      325.25      9.83 o 
  -5   6   3      221.08      240.05      7.56 o 
  -4   6   3       49.69       41.96      2.89 o 
  -3   6   3        6.63        3.72      1.31 o 
  -2   6   3      222.11      240.74      5.24 o 
  -1   6   3     1141.20     1095.29     13.19 o 
   0   6   3      112.67      138.10      3.26 o 
   1   6   3      291.92      317.04      7.34 o 
   2   6   3      342.31      359.41      6.73 o 
   3   6   3        1.88        4.03      1.90 o 
   4   6   3      173.89      170.86      6.84 o 
   5   6   3       62.74       48.09      3.84 o 
   6   6   3       51.48       21.06      3.06 o 
   7   6   3      422.11      449.93     11.80 o 
   8   6   3      107.71      159.09      9.32 o 
   9   6   3       11.47        9.54      4.98 o 
  -9   7   3       38.33       41.63     11.00 o 
  -8   7   3       49.42       27.66      6.74 o 
  -7   7   3      612.68      662.41     16.13 o 
  -6   7   3        1.47        2.30      2.66 o 
  -5   7   3       73.49       58.06      4.49 o 
  -4   7   3      100.75       75.19      4.04 o 
  -3   7   3      244.36      261.12      6.64 o 
  -2   7   3       28.93       42.97      3.09 o 
  -1   7   3      890.63      971.76     11.19 o 
   0   7   3      793.31      884.85     10.37 o 
   1   7   3     1150.12     1229.89     13.69 o 
   2   7   3      174.73      176.30      4.54 o 
   3   7   3      735.88      686.97     13.26 o 
   4   7   3      400.38      378.13      9.42 o 
   5   7   3      309.16      333.89      9.06 o 
   6   7   3        2.58        0.26      2.69 o 
   7   7   3      162.30      119.23      7.92 o 
   8   7   3      233.60      289.39     14.88 o 
   9   7   3       23.71       27.51      6.19 o 
  -8   8   3        1.49       -3.49      5.32 o 
  -7   8   3      111.90       71.95     22.71 o 
  -6   8   3      437.57      444.72     11.11 o 
  -5   8   3      293.11      352.89     18.47 o 
  -4   8   3        8.29        2.30      1.85 o 
  -3   8   3      105.42      102.04      3.87 o 
  -2   8   3       37.48       56.09      2.87 o 
  -1   8   3     1854.36     1947.54     20.95 o 
   0   8   3      141.48      147.65      3.59 o 
   1   8   3     1976.08     1998.59     20.58 o 
   2   8   3       20.08       25.09      3.12 o 
   3   8   3      117.79      114.97      5.21 o 
   4   8   3        1.77       -1.01      1.82 o 
   5   8   3     1231.21     1179.27     18.43 o 
   6   8   3       75.51       27.32      4.45 o 
   7   8   3      514.65      588.42     13.77 o 
   8   8   3        3.67        1.41      4.14 o 
  -8   9   3       31.87       19.16      6.69 o 
  -7   9   3       66.43       86.19      9.58 o 
  -6   9   3       23.03       13.51      3.52 o 
  -4   9   3     1148.16     1136.01     16.87 o 
  -3   9   3     3021.36     2795.64     29.02 o 
  -2   9   3      945.12     1006.57     11.79 o 
  -1   9   3     7502.17     7189.72     68.32 o 
   0   9   3       20.66       30.67      2.12 o 
   1   9   3     1328.29     1755.98     26.14 o 
   2   9   3      196.87      280.39     11.70 o 
   3   9   3      705.05      843.21     19.36 o 
   4   9   3      248.48      300.52     14.77 o 
   5   9   3      890.07      836.33     14.86 o 
   6   9   3       55.85       57.69      5.06 o 
   7   9   3       10.88        5.51      3.71 o 
   8   9   3       74.19       76.72      7.68 o 
  -8  10   3      133.23       41.00      7.96 o 
  -7  10   3       20.55       10.62      5.10 o 
  -6  10   3      650.95      676.03     14.71 o 
  -5  10   3      479.24      479.58     11.46 o 
  -4  10   3     1738.81     1737.46     23.71 o 
  -3  10   3      186.03      204.03      9.00 o 
  -2  10   3     1121.61     1572.16     33.60 o 
  -1  10   3     1220.90     1385.32     17.95 o 
   0  10   3     2185.49     2057.35     20.37 o 
   1  10   3     3415.30     3352.09     32.67 o 
   2  10   3     6913.07     6416.37     67.45 o 
   3  10   3      616.44      613.96     11.36 o 
   4  10   3     1638.21     1655.15     22.33 o 
   5  10   3       77.30       24.54      4.65 o 
   6  10   3      351.80      314.65     10.13 o 
   7  10   3      109.98      112.25      8.05 o 
   8  10   3      682.52      812.56     19.49 o 
  -8  11   3      198.86      256.71     23.65 o 
  -7  11   3      214.89      127.66     26.06 o 
  -6  11   3       52.30       55.66      5.32 o 
  -5  11   3      122.33      133.30      6.85 o 
  -4  11   3      230.88      210.00     11.09 o 
  -3  11   3        2.53       -2.52      1.90 o 
  -2  11   3      365.10      393.01      7.41 o 
  -1  11   3     2209.61     2472.51     26.59 o 
   0  11   3        9.91        9.69      1.49 o 
   1  11   3     5117.99     5134.52     46.11 o 
   2  11   3     1070.23     1035.71     15.37 o 
   3  11   3        0.47        2.09      1.85 o 
   4  11   3      260.14      270.70      8.39 o 
   5  11   3       21.32       15.16      2.90 o 
   6  11   3       23.64       27.57      4.07 o 
   7  11   3      781.36      892.06     19.16 o 
   8  11   3       32.06       10.47      4.77 o 
  -8  12   3      347.42      434.56     21.45 o 
  -7  12   3      378.38      375.19     18.90 o 
  -6  12   3        7.06        5.37      3.49 o 
  -5  12   3      213.80      216.88      8.58 o 
  -3  12   3      462.64      455.60      9.34 o 
  -2  12   3      216.94      238.36      5.47 o 
  -1  12   3      220.09      274.13      7.99 o 
   0  12   3     1898.85     1871.59     22.59 o 
   1  12   3      964.78      958.90     12.71 o 
   2  12   3      162.93      148.27      5.79 o 
   3  12   3      451.41      399.83     10.52 o 
   4  12   3     1692.68     1633.45     23.52 o 
   5  12   3       35.02       17.78      3.03 o 
   6  12   3        6.02        8.45      3.45 o 
   7  12   3      476.95      543.17     14.79 o 
   8  12   3      255.93      285.51     15.18 o 
  -8  13   3       76.90       95.99     11.52 o 
  -7  13   3      599.58      606.56     31.24 o 
  -6  13   3       35.12       23.29      5.42 o 
  -5  13   3     1763.19     1789.97     27.67 o 
  -4  13   3      121.57       92.59      7.45 o 
  -3  13   3     1515.67     1481.59     20.62 o 
  -2  13   3      370.20      463.17      9.00 o 
  -1  13   3     1673.48     1440.90     17.52 o 
   0  13   3     1053.92     1031.86     13.74 o 
   1  13   3      417.03      459.74      7.78 o 
   2  13   3     1774.96     1657.24     22.05 o 
   3  13   3     1694.08     1699.80     23.37 o 
   4  13   3      650.54      635.72     14.55 o 
   5  13   3      797.92      894.50     16.60 o 
   6  13   3       98.30      110.30      7.64 o 
   7  13   3      486.12      515.34     14.73 o 
   8  13   3       16.30       17.65      5.28 o 
  -8  14   3      385.88      444.24     23.82 o 
  -7  14   3       46.82       60.40      8.24 o 
  -6  14   3      517.26      575.09     16.59 o 
  -5  14   3      500.15      518.35     13.68 o 
  -4  14   3     2404.14     2375.42     33.10 o 
  -3  14   3      162.19      172.02      7.10 o 
  -2  14   3      288.05      357.32     10.47 o 
  -1  14   3       17.30       27.17      3.38 o 
   0  14   3     4777.85     4639.97     47.19 o 
   1  14   3       10.27       15.03      2.33 o 
   2  14   3     1777.76     1506.56     20.78 o 
   3  14   3      666.56      628.86     12.16 o 
   4  14   3     1093.84     1128.27     18.48 o 
   5  14   3      176.94      133.65      8.40 o 
   6  14   3      237.25      199.41      9.82 o 
   7  14   3       12.25        6.35      4.28 o 
   8  14   3      177.68      163.87     10.90 o 
  -8  15   3       49.29       40.19     11.20 o 
  -7  15   3      418.32      428.56     24.32 o 
  -6  15   3        7.60        4.40      4.36 o 
  -5  15   3      286.37      303.16     11.15 o 
  -4  15   3       50.66       52.65      5.08 o 
  -3  15   3      559.22      517.87     10.85 o 
  -2  15   3        2.53        1.89      2.02 o 
  -1  15   3      189.79      205.71      5.70 o 
   0  15   3      193.83      179.02      5.55 o 
   1  15   3      629.08      558.53     12.62 o 
   2  15   3        0.45        2.86      2.12 o 
   3  15   3      207.76      251.37     11.22 o 
   4  15   3       18.72       21.36      3.14 o 
   5  15   3      874.13      842.92     17.11 o 
   6  15   3       29.91       29.86      5.02 o 
   7  15   3      523.12      563.52     15.37 o 
   8  15   3      128.47      152.58     10.75 o 
  -8  16   3       40.82       25.11     14.35 o 
  -7  16   3       99.48       94.24      9.88 o 
  -6  16   3       84.84       80.42      8.04 o 
  -5  16   3      821.54      829.23     22.65 o 
  -4  16   3      774.10      804.00     16.26 o 
  -3  16   3      460.68      472.88     10.55 o 
  -2  16   3      304.01      348.16      9.43 o 
  -1  16   3      239.81      254.67      7.59 o 
   0  16   3       61.89       55.68      3.55 o 
   1  16   3      681.37      603.23     11.06 o 
   2  16   3     1171.53     1081.60     16.87 o 
   3  16   3      500.19      522.33     11.20 o 
   4  16   3      400.04      442.69     14.08 o 
   6  16   3      134.87      127.63      8.54 o 
   7  16   3      171.60      191.92     15.74 o 
   8  16   3       98.06      126.57     10.12 o 
  -8  17   3      204.49      270.31     91.95 o 
  -7  17   3      160.16      185.58     16.23 o 
  -6  17   3       39.23       20.66      5.45 o 
  -5  17   3      102.47       98.46     15.68 o 
  -4  17   3      248.55      261.72     10.04 o 
  -3  17   3      238.91      248.05      9.61 o 
  -2  17   3     1216.47     1150.81     18.46 o 
  -1  17   3      355.41      400.75      9.67 o 
   0  17   3       21.21       12.83      2.48 o 
   1  17   3     1173.10     1108.16     16.66 o 
   2  17   3      343.07      392.60     12.99 o 
   3  17   3      774.43      773.34     14.35 o 
   4  17   3      180.19      179.84      8.98 o 
   5  17   3      618.71      626.99     14.82 o 
   6  17   3      195.36      206.79     10.64 o 
   7  17   3       90.08       72.24      7.64 o 
   8  17   3       35.78        6.90      4.77 o 
  -7  18   3       10.68        8.54      7.34 o 
  -6  18   3      450.01      481.42     20.06 o 
  -5  18   3       69.30       60.70      8.22 o 
  -4  18   3        7.90        5.04      3.29 o 
  -3  18   3      176.50      197.87      9.71 o 
  -2  18   3      181.50      213.08      8.50 o 
  -1  18   3       25.22       17.28      3.14 o 
   0  18   3      569.75      560.45     11.16 o 
   1  18   3       13.71       11.31      2.23 o 
   2  18   3      587.89      566.96     11.68 o 
   3  18   3       30.57       25.42      4.12 o 
   4  18   3       16.38       21.93      4.05 o 
   5  18   3       81.05       73.10      6.82 o 
   6  18   3      129.71      103.27      7.79 o 
   7  18   3       29.88       23.26      5.67 o 
  -7  19   3       73.51       57.29      9.39 o 
  -6  19   3       35.86       20.63      6.74 o 
  -5  19   3       31.84       25.86      6.35 o 
  -4  19   3       26.21       20.04      4.79 o 
  -3  19   3      440.91      415.46     12.15 o 
  -2  19   3      358.37      364.95      9.80 o 
  -1  19   3        0.43        5.24      2.64 o 
   0  19   3       45.57       32.64      4.04 o 
   1  19   3        1.08       -1.25      2.09 o 
   2  19   3      449.18      453.55     10.44 o 
   3  19   3       80.57       71.64      7.04 o 
   4  19   3      159.62      175.12      9.34 o 
   5  19   3        5.83        2.55      3.56 o 
   6  19   3      213.10      239.74     12.26 o 
   7  19   3      121.75      124.24     10.06 o 
  -7  20   3       56.00       16.88      7.40 o 
  -6  20   3      111.77      120.38     12.15 o 
  -5  20   3        1.11       -0.60      4.81 o 
  -4  20   3       67.65       67.68      7.49 o 
  -3  20   3       11.77       12.39      3.95 o 
  -2  20   3       86.22       85.19      5.70 o 
  -1  20   3      286.68      340.76      9.52 o 
   0  20   3     1589.47     1507.70     36.62 o 
   1  20   3      937.17      845.91     14.49 o 
   2  20   3       57.21       55.66      4.93 o 
   3  20   3        2.84        6.55      3.20 o 
   4  20   3       14.38        9.15      3.83 o 
   5  20   3        1.05        5.04      3.55 o 
   6  20   3       64.75       53.19      6.29 o 
   7  20   3      196.59      238.68     13.15 o 
  -7  21   3       10.69        3.28      7.31 o 
  -6  21   3       86.53       72.24     10.60 o 
  -5  21   3      136.09      133.09     12.10 o 
  -4  21   3      106.57      109.06      8.71 o 
  -3  21   3      696.33      690.30     16.63 o 
  -2  21   3       30.10       22.75      3.78 o 
  -1  21   3      461.90      435.62     11.10 o 
   0  21   3      287.85      321.44     11.02 o 
   1  21   3      141.89      139.20      7.17 o 
   2  21   3      116.09      115.28      8.16 o 
   3  21   3      143.52      154.84      8.97 o 
   4  21   3      203.03      211.97     10.52 o 
   5  21   3      156.32      168.88     12.34 o 
   6  21   3       36.91       23.68      5.25 o 
   7  21   3       66.09       55.46      7.53 o 
  -7  22   3      120.34      124.57     14.68 o 
  -6  22   3      192.89      179.38     14.68 o 
  -5  22   3      279.41      288.41     17.73 o 
  -4  22   3       36.42       34.02      8.07 o 
  -3  22   3       53.10       54.37      6.21 o 
  -2  22   3       15.77       14.18      3.67 o 
  -1  22   3      429.33      430.37     12.04 o 
   0  22   3      956.21      864.93     31.82 o 
   1  22   3      702.97      646.89     18.35 o 
   2  22   3       35.41       36.81      4.64 o 
   3  22   3      197.36      187.47      9.34 o 
   4  22   3      221.10      250.05     11.64 o 
   5  22   3      142.39      114.06      9.32 o 
   6  22   3      268.21      273.86     13.51 o 
   7  22   3       51.36       29.86      6.96 o 
  -6  23   3       96.56       46.31     16.70 o 
  -5  23   3        5.91       -0.60      5.41 o 
  -4  23   3      851.31      868.13     25.49 o 
  -3  23   3      308.31      316.27     16.22 o 
  -2  23   3     1689.08     1542.62     28.47 o 
  -1  23   3        4.86        5.76      3.34 o 
   0  23   3     2172.27     2125.59     41.69 o 
   1  23   3       22.33       13.32      4.28 o 
   2  23   3      374.34      444.85     14.03 o 
   3  23   3       61.52       60.20      5.73 o 
   4  23   3      656.20      659.01     16.54 o 
   5  23   3       33.66       38.87      6.03 o 
   6  23   3      563.76      659.82     18.24 o 
  -6  24   3       56.63       43.69      9.61 o 
  -5  24   3      114.28      117.53     12.79 o 
  -4  24   3       94.23      107.77     10.71 o 
  -3  24   3      551.83      553.90     18.79 o 
  -2  24   3       52.09       51.47      6.29 o 
  -1  24   3      134.59      174.17     10.90 o 
   0  24   3       18.06       26.34      4.61 o 
   1  24   3      628.35      592.44     18.21 o 
   2  24   3       17.65       18.90      5.06 o 
   3  24   3      322.78      335.96     11.85 o 
   4  24   3       33.76       26.25      5.08 o 
   5  24   3      153.11      135.62      9.59 o 
   6  24   3      140.08      149.04     10.53 o 
  -6  25   3        9.65       -5.86      7.02 o 
  -5  25   3       34.77       34.02      7.93 o 
  -4  25   3      176.88      209.83     15.04 o 
  -3  25   3      145.63      132.04     11.94 o 
  -2  25   3      130.53      130.58      9.28 o 
  -1  25   3       60.57       61.92      6.18 o 
   0  25   3      726.57      716.54     20.42 o 
   1  25   3      116.67      105.88      9.40 o 
   2  25   3      469.07      475.00     21.24 o 
   3  25   3       95.98       82.81      7.74 o 
   4  25   3       28.85       15.46      4.67 o 
   5  25   3       58.45       47.18      6.53 o 
   6  25   3        2.26       -3.52      4.70 o 
  -6  26   3      343.73      404.98     29.85 o 
  -5  26   3      194.37      205.59     17.84 o 
  -4  26   3      466.91      444.89     22.71 o 
  -3  26   3       76.93       64.98     11.18 o 
  -2  26   3      128.66      140.04     15.05 o 
  -1  26   3      197.20      196.02     11.99 o 
   0  26   3      355.56      399.39     16.00 o 
   1  26   3      234.15      281.03     13.90 o 
   2  26   3      400.63      402.76     16.73 o 
   3  26   3      147.51      162.48     15.35 o 
   4  26   3      132.45      118.42      8.90 o 
   5  26   3       61.80       45.99      6.36 o 
   6  26   3       65.72       43.55      9.34 o 
  -5  27   3      198.06      186.52     16.97 o 
  -4  27   3      419.91      464.65     20.18 o 
  -3  27   3       84.54       84.35     11.51 o 
  -2  27   3      890.10      867.12     28.83 o 
  -1  27   3      452.13      416.42     17.70 o 
   0  27   3      179.08      179.59     12.68 o 
   1  27   3      132.65      159.15     11.56 o 
   2  27   3      144.45      186.57     18.41 o 
   3  27   3       15.34       24.37      6.50 o 
   4  27   3      970.88      997.91     24.00 o 
   5  27   3      296.69      316.28     14.77 o 
  -5  28   3      158.88      134.71     14.89 o 
  -4  28   3      137.99      137.82     13.35 o 
  -3  28   3       81.72      112.87     14.42 o 
  -2  28   3       26.92       28.14      8.00 o 
  -1  28   3      101.29      129.95     10.36 o 
   0  28   3       66.52       68.51      8.05 o 
   1  28   3      482.17      469.70     21.48 o 
   2  28   3        8.53        8.83      5.53 o 
   3  28   3      475.41      476.88     19.79 o 
   4  28   3       96.98       90.33     12.44 o 
   5  28   3      267.48      307.61     15.59 o 
  -4  29   3      170.72      158.44     14.18 o 
  -3  29   3      193.68      165.33     15.35 o 
  -2  29   3        3.78        5.14      7.10 o 
  -1  29   3      291.03      279.96     18.17 o 
   0  29   3        1.80       10.48      5.04 o 
   1  29   3       78.55       96.42     12.26 o 
   2  29   3       23.23       26.16      6.82 o 
   3  29   3      192.99      200.29     20.67 o 
   4  29   3       92.55       88.57     10.29 o 
  -4  30   3      301.85      352.64     23.46 o 
  -3  30   3       50.38       42.56      9.96 o 
  -2  30   3       97.12      118.38     23.43 o 
  -1  30   3       12.45       13.97      6.80 o 
   0  30   3      243.42      244.47     15.03 o 
   1  30   3       75.78       62.05      9.49 o 
   2  30   3      326.22      327.77     18.55 o 
   3  30   3       14.15       11.55      7.84 o 
   4  30   3       49.25       44.62      8.57 o 
  -3  31   3        4.64       11.45      8.87 o 
  -2  31   3      245.70      247.71     37.66 o 
  -1  31   3      167.41      102.06     54.41 o 
   0  31   3        0.53       -0.45      4.74 o 
   1  31   3       35.20       56.14      8.86 o 
   2  31   3      256.91      257.10     16.68 o 
   3  31   3       12.03        9.02      6.72 o 
  -3  32   3        7.52        9.96     10.91 o 
  -2  32   3       58.86       59.75     15.26 o 
  -1  32   3       13.47       23.30      9.80 o 
   0  32   3       76.26       55.75      8.60 o 
   1  32   3       83.59       70.08      9.82 o 
   2  32   3      202.19      225.24     16.29 o 
   3  32   3       10.98       10.07      7.08 o 
  -2  33   3       45.30       11.77     13.92 o 
  -1  33   3        8.80        6.82     15.48 o 
   0  33   3       42.15       35.21      8.40 o 
   1  33   3        5.92        8.12      6.95 o 
   2  33   3       83.78       67.54     10.46 o 
  -1  34   3        1.68       -5.08     16.43 o 
   0  34   3       18.69       21.99      7.90 o 
   1  34   3        5.02        0.58      6.33 o 
  -8   0   4      192.02      260.90     17.41 o 
  -6   0   4       67.34       59.12      7.32 o 
  -4   0   4      133.12      158.78     10.08 o 
  -2   0   4     1936.60     1970.11     27.50 o 
   0   0   4       78.33      105.69      4.47 o 
   2   0   4      986.57     1132.19     16.44 o 
   4   0   4       54.83       56.18      6.05 o 
   6   0   4      227.19      224.76     12.14 o 
   8   0   4       34.19       12.77      5.85 o 
  -8   1   4       44.07       60.46      7.02 o 
  -7   1   4       89.64       82.31      6.71 o 
  -6   1   4      341.80      327.86     10.76 o 
  -5   1   4     2004.48     1962.62     28.17 o 
  -4   1   4       53.93       35.49      3.25 o 
  -3   1   4      281.93      404.58     19.42 o 
  -2   1   4        2.47        4.55      1.21 o 
  -1   1   4     1944.72     1863.51     18.23 o 
   0   1   4     2849.00     2893.65     25.70 o 
   1   1   4      451.69      557.55      7.19 o 
   2   1   4       14.76       12.73      1.65 o 
   3   1   4     1720.98     1612.17     17.33 o 
   4   1   4      323.90      269.74      6.67 o 
   5   1   4      607.07      622.66     24.35 o 
   6   1   4      115.30       84.17      5.53 o 
   7   1   4      164.23      176.16      8.64 o 
   8   1   4       16.35       11.29      4.14 o 
  -8   2   4       89.76       37.05      6.06 o 
  -7   2   4       29.07       17.38      4.12 o 
  -6   2   4       34.09       15.91      3.65 o 
  -5   2   4      167.64      193.45      8.54 o 
  -4   2   4     1512.08     1544.15     21.03 o 
  -3   2   4      377.63      507.31     12.65 o 
  -2   2   4      477.39      634.02     16.26 o 
  -1   2   4       22.78       31.06      1.74 o 
   0   2   4      389.77      335.83      5.02 o 
   1   2   4      138.28      136.23      3.31 o 
   2   2   4     2875.30     2561.73     23.62 o 
   3   2   4     1837.08     1846.63     20.75 o 
   4   2   4     1875.72     1880.87     23.85 o 
   5   2   4      108.26      102.31      5.52 o 
   6   2   4      105.64      111.57      6.43 o 
   7   2   4       49.45       49.72      5.20 o 
   8   2   4      451.18      575.56     14.50 o 
  -8   3   4      320.94      399.52     14.11 o 
  -7   3   4       54.88       40.23      5.51 o 
  -6   3   4     1285.78     1388.73     23.18 o 
  -5   3   4      122.81      124.46      6.79 o 
  -4   3   4      263.35      280.35      6.93 o 
  -3   3   4      799.42      734.79     13.36 o 
  -2   3   4     1679.57     1540.46     18.07 o 
  -1   3   4     4361.30     4228.19     37.86 o 
   0   3   4     4128.15     3932.49     32.83 o 
   1   3   4      700.50      965.49     18.42 o 
   2   3   4      493.90      530.21      8.43 o 
   3   3   4      128.29      129.66      6.52 o 
   4   3   4      184.56      167.86      5.96 o 
   5   3   4      268.85      279.67      8.51 o 
   6   3   4     1132.79     1156.12     18.51 o 
   7   3   4      143.32      184.74      9.02 o 
   8   3   4      158.34      145.00      8.83 o 
  -8   4   4       55.92       36.94      5.83 o 
  -7   4   4       42.31       31.01      4.83 o 
  -6   4   4       74.86       79.68      8.40 o 
  -5   4   4      552.95      521.43     12.09 o 
  -4   4   4       44.32       33.62      2.87 o 
  -3   4   4     2385.37     2133.17     24.49 o 
  -2   4   4     1358.90     1319.51     16.14 o 
  -1   4   4     2921.54     2875.94     25.67 o 
   0   4   4      836.86      900.29      9.94 o 
   1   4   4      546.92      725.15     13.70 o 
   2   4   4      536.36      582.74      7.98 o 
   3   4   4      550.27      635.35      9.83 o 
   4   4   4      173.00      176.88      6.00 o 
   5   4   4      321.96      323.65     11.44 o 
   6   4   4       73.86       71.40      5.03 o 
   7   4   4      179.77      218.28     11.64 o 
   8   4   4      130.95      168.20     10.70 o 
  -8   5   4       66.87       73.95      9.31 o 
  -7   5   4      226.92      262.52     12.34 o 
  -6   5   4      328.18      322.93     11.34 o 
  -5   5   4      262.05      257.28      8.78 o 
  -4   5   4      118.31      120.20      9.07 o 
  -3   5   4     2288.92     2223.31     25.40 o 
  -2   5   4      401.36      459.13      7.88 o 
  -1   5   4      226.71      211.93      3.76 o 
   0   5   4       39.53       37.79      2.09 o 
   1   5   4       40.31       48.31      2.83 o 
   2   5   4      752.41      738.68     10.10 o 
   3   5   4      375.48      510.15     14.77 o 
   4   5   4      596.77      583.96     11.23 o 
   5   5   4      188.69      183.60      7.31 o 
   6   5   4       92.26       62.35      4.66 o 
   7   5   4       39.71       12.95      3.49 o 
   8   5   4      131.95      130.85      8.64 o 
  -8   6   4       54.13       19.97      5.89 o 
  -7   6   4      162.74      187.68     10.48 o 
  -6   6   4      596.62      648.94     15.63 o 
  -5   6   4       21.76       13.90      2.81 o 
  -4   6   4      700.56      750.65     12.27 o 
  -3   6   4      283.38      266.92      6.47 o 
  -2   6   4     7363.95     7218.13     69.57 o 
  -1   6   4       37.98       41.84      1.95 o 
   0   6   4       93.84       68.31      2.78 o 
   1   6   4      154.41      144.33      5.04 o 
   2   6   4     3838.92     4066.60     39.41 o 
   3   6   4       82.50       75.61      4.20 o 
   4   6   4      925.52      897.57     14.78 o 
   5   6   4      128.10      145.57      8.00 o 
   6   6   4      467.28      444.67     10.93 o 
   7   6   4       68.84       43.35      7.24 o 
   8   6   4      264.66      337.43     13.56 o 
  -8   7   4      217.15      262.94     19.50 o 
  -7   7   4      653.46      741.09     19.31 o 
  -6   7   4      773.47      806.67     17.74 o 
  -5   7   4      624.70      671.22     13.14 o 
  -4   7   4      111.26      100.82      5.66 o 
  -3   7   4       33.57       37.31      2.90 o 
  -2   7   4     1114.87     1174.73     15.20 o 
  -1   7   4      437.83      581.56     12.39 o 
   0   7   4     2194.06     2121.00     20.89 o 
   1   7   4     2658.25     2504.01     24.18 o 
   2   7   4     1401.80     1428.62     16.42 o 
   3   7   4      118.85      119.68      5.11 o 
   4   7   4      538.09      535.58     10.89 o 
   5   7   4      991.60     1018.89     17.09 o 
   6   7   4      934.57      987.02     17.08 o 
   7   7   4     1077.46     1154.83     22.66 o 
   8   7   4       58.05       30.46      5.63 o 
  -8   8   4       27.08       27.20      7.35 o 
  -7   8   4       74.43       67.04      6.60 o 
  -6   8   4      457.15      469.62     13.67 o 
  -5   8   4      296.07      311.48      9.69 o 
  -4   8   4       51.95       38.93      3.04 o 
  -3   8   4      195.28      221.16      9.87 o 
  -2   8   4     2069.37     2141.33     24.29 o 
  -1   8   4      559.12      662.05      8.93 o 
   0   8   4      103.64      136.92      3.66 o 
   1   8   4     1874.87     1784.74     18.29 o 
   2   8   4      360.78      499.58     16.69 o 
   3   8   4      920.25      813.06     15.45 o 
   4   8   4      316.33      291.06      8.36 o 
   5   8   4      180.47      154.82      7.17 o 
   6   8   4      879.61      899.63     16.86 o 
   7   8   4      140.84      144.46      7.99 o 
   8   8   4        7.02        4.71      4.68 o 
  -8   9   4       12.45       11.31      6.50 o 
  -7   9   4       45.13       39.67      6.64 o 
  -6   9   4       15.19        7.97      3.52 o 
  -5   9   4      750.26      746.40     14.21 o 
  -4   9   4      144.92      153.86      6.90 o 
  -3   9   4       42.70       43.16      3.24 o 
  -2   9   4       70.82      101.04      4.62 o 
  -1   9   4       16.10       17.11      1.86 o 
   0   9   4       86.04       69.69      2.97 o 
   1   9   4       92.64       81.21      3.37 o 
   2   9   4       23.61       26.97      2.19 o 
   3   9   4       83.38       87.71      5.03 o 
   4   9   4       25.77       16.46      2.66 o 
   5   9   4      281.86      223.08      9.38 o 
   6   9   4        5.96        5.10      3.20 o 
   7   9   4       35.07       29.40      4.53 o 
   8   9   4        7.56        0.52      4.61 o 
  -8  10   4      124.39      148.92     13.58 o 
  -7  10   4       24.76       19.95      5.70 o 
  -6  10   4      323.72      336.17     17.22 o 
  -5  10   4       91.15       94.33      6.01 o 
  -4  10   4     2776.82     2803.19     34.52 o 
  -3  10   4       27.98       27.87      3.05 o 
  -2  10   4      677.13      687.97     10.02 o 
  -1  10   4      361.66      328.81      6.00 o 
   0  10   4       11.58        6.09      1.35 o 
   1  10   4      155.01      168.85      4.47 o 
   2  10   4     1116.46      978.52     14.39 o 
   3  10   4       80.93       85.56      5.63 o 
   4  10   4     1610.19     1606.51     22.37 o 
   5  10   4       14.62        6.79      2.78 o 
   6  10   4       61.27       30.53      4.39 o 
   7  10   4        4.05       -4.25      3.43 o 
   8  10   4       20.23        8.01      4.77 o 
  -8  11   4      140.36      138.87     12.93 o 
  -7  11   4      119.46      128.03     10.23 o 
  -6  11   4       81.16       64.85      7.21 o 
  -5  11   4      401.18      412.62     10.73 o 
  -4  11   4      331.30      454.08     36.20 o 
  -3  11   4       11.62       12.06      2.81 o 
  -2  11   4      366.08      372.20      7.01 o 
  -1  11   4     1050.22      946.66     12.12 o 
   0  11   4      427.97      377.06      6.36 o 
   1  11   4      391.28      430.76      7.33 o 
   2  11   4      850.15      821.88     12.78 o 
   3  11   4       11.43       15.08      3.04 o 
   4  11   4     1873.36     1739.71     25.00 o 
   5  11   4      146.59      127.77      6.60 o 
   6  11   4      396.51      437.12     12.44 o 
   7  11   4      138.91      142.35     10.26 o 
   8  11   4      244.34      267.05     13.31 o 
  -8  12   4        4.63        3.29      5.82 o 
  -7  12   4      281.53      288.29     17.19 o 
  -6  12   4      128.91      145.99      9.42 o 
  -5  12   4      957.79      946.48     18.04 o 
  -4  12   4       89.53       89.28      5.79 o 
  -3  12   4      114.06      119.87      7.21 o 
  -2  12   4      228.77      254.96      6.25 o 
  -1  12   4     1688.51     1775.04     19.77 o 
   0  12   4        0.07        1.54      1.27 o 
   1  12   4     2412.84     2372.67     25.15 o 
   2  12   4      564.48      510.63     10.91 o 
   3  12   4      225.62      243.83      7.77 o 
   4  12   4      205.54      205.20      8.56 o 
   5  12   4      171.40       85.81     17.38 o 
   6  12   4       22.59        7.67      3.44 o 
   7  12   4      503.42      528.23     17.19 o 
   8  12   4        5.13        5.63      4.98 o 
  -8  13   4       28.13       34.78      8.88 o 
  -7  13   4       18.88        8.31      6.15 o 
  -6  13   4      363.91      385.57     13.66 o 
  -5  13   4      182.62      209.10      9.57 o 
  -4  13   4     1259.07     1286.02     21.36 o 
  -3  13   4       54.06       60.03      4.74 o 
  -2  13   4      505.42      666.36     24.68 o 
  -1  13   4       72.66       59.17      3.87 o 
   0  13   4       66.83       84.13      3.74 o 
   1  13   4       11.78       11.43      1.90 o 
   2  13   4     2651.30     2568.89     35.83 o 
   3  13   4      319.20      289.44      8.66 o 
   4  13   4      319.66      382.15     13.35 o 
   5  13   4       62.50       50.19      4.57 o 
   6  13   4       80.91       35.62      4.74 o 
   7  13   4       54.74       56.11      6.51 o 
   8  13   4        6.29       10.50      5.05 o 
  -8  14   4       97.55       22.38      9.37 o 
  -7  14   4       42.75       23.92      6.80 o 
  -6  14   4       60.39       50.30      6.56 o 
  -5  14   4       48.28       46.34      5.03 o 
  -4  14   4       20.11       21.82      3.87 o 
  -3  14   4      529.23      512.05     11.78 o 
  -2  14   4       56.64       62.86      5.10 o 
  -1  14   4      568.77      560.34      9.44 o 
   0  14   4      948.92      920.97     12.41 o 
   1  14   4      190.94      229.73      5.62 o 
   2  14   4      341.08      324.87      9.33 o 
   3  14   4      181.14      191.10      9.72 o 
   4  14   4        3.44        5.47      2.74 o 
   5  14   4       81.32       79.89      5.73 o 
   6  14   4      278.85      300.47     12.34 o 
   7  14   4      239.38      280.14     12.96 o 
   8  14   4      588.76      713.76     18.74 o 
  -8  15   4       18.91        3.91      7.90 o 
  -7  15   4       38.78       40.27      9.60 o 
  -6  15   4       73.43       43.03      8.41 o 
  -5  15   4       27.90       16.61      3.94 o 
  -4  15   4       92.96       95.55      6.56 o 
  -3  15   4       33.04       28.67      3.88 o 
  -2  15   4     1696.69     1735.31     26.88 o 
  -1  15   4      139.49      146.47      6.15 o 
   0  15   4     1371.92     1405.63     17.09 o 
   1  15   4      319.00      305.13      6.47 o 
   2  15   4     2244.33     2091.23     31.01 o 
   3  15   4        5.84        5.23      2.51 o 
   4  15   4       16.48       15.24      3.13 o 
   5  15   4      108.80       94.56      7.08 o 
   6  15   4      410.50      439.51     14.15 o 
   7  15   4        7.43        4.72      4.21 o 
   8  15   4       97.51      107.63      9.51 o 
  -7  16   4       41.40       19.62      6.72 o 
  -6  16   4      204.82      212.93     13.33 o 
  -5  16   4       53.62       40.34      4.98 o 
  -4  16   4      885.23      925.00     18.00 o 
  -3  16   4      587.47      685.61     14.46 o 
  -2  16   4     1105.06     1092.77     19.77 o 
  -1  16   4      259.12      257.83      7.96 o 
   0  16   4       48.43       39.68      2.94 o 
   1  16   4      423.04      411.71      8.83 o 
   2  16   4      342.39      415.39     10.36 o 
   3  16   4     2178.41     2094.77     28.61 o 
   4  16   4      422.91      447.98     11.33 o 
   5  16   4      143.54      160.98      8.92 o 
   6  16   4      169.78      185.74     10.21 o 
   7  16   4      182.51      229.72     12.07 o 
  -7  17   4       99.78       86.71     10.74 o 
  -6  17   4        4.28        0.97      4.97 o 
  -5  17   4      278.47      289.15     12.26 o 
  -4  17   4      517.79      498.98     12.27 o 
  -3  17   4       95.01       99.76      6.84 o 
  -2  17   4      940.99      870.68     18.95 o 
  -1  17   4      892.32      901.79     15.70 o 
   0  17   4      312.80      290.86      6.65 o 
   1  17   4     2449.72     2223.84     30.37 o 
   2  17   4      258.62      283.04      8.51 o 
   3  17   4       21.53       23.88      3.45 o 
   4  17   4       84.00       73.75      8.03 o 
   5  17   4      245.19      230.45     11.12 o 
   6  17   4        3.00        4.95      3.87 o 
   7  17   4      132.96      139.54      9.68 o 
  -7  18   4      221.89      276.41     21.16 o 
  -6  18   4       96.15       45.51      9.25 o 
  -5  18   4      212.98      222.03     11.88 o 
  -4  18   4       87.92      101.78      6.76 o 
  -3  18   4       52.71       54.14      5.34 o 
  -2  18   4      379.69      348.84     11.60 o 
  -1  18   4      183.93      240.38     10.68 o 
   0  18   4       41.25       49.77      4.11 o 
   1  18   4     1075.20      991.05     17.39 o 
   2  18   4      301.66      290.93      8.55 o 
   3  18   4      324.98      320.65      9.72 o 
   4  18   4       24.88       10.83      3.70 o 
   5  18   4       39.86       22.27      4.37 o 
   6  18   4      568.71      626.55     16.19 o 
   7  18   4       36.09        8.93      4.60 o 
  -7  19   4       53.10       41.33     11.91 o 
  -6  19   4      314.19      358.58     23.02 o 
  -5  19   4       16.57       10.03      4.56 o 
  -4  19   4      237.85      237.97     11.40 o 
  -3  19   4       84.44       86.04      6.79 o 
  -2  19   4      973.08      926.67     20.42 o 
  -1  19   4       79.49       88.41      6.79 o 
   0  19   4     1250.81     1176.51     21.43 o 
   1  19   4      122.53      117.92      6.45 o 
   2  19   4      508.87      538.19     11.71 o 
   3  19   4      378.76      408.63     11.86 o 
   4  19   4      379.35      371.03     12.25 o 
   5  19   4      101.44      100.47      7.87 o 
   6  19   4      132.71      105.16      8.04 o 
   7  19   4      124.19      158.40     13.12 o 
  -7  20   4       29.05        8.29      9.18 o 
  -6  20   4       37.48       36.43      8.47 o 
  -5  20   4      681.59      752.42     23.33 o 
  -4  20   4       43.41       57.84      6.35 o 
  -3  20   4     2272.73     2246.22     35.69 o 
  -2  20   4       86.56       95.96      7.64 o 
  -1  20   4      345.60      347.83      9.82 o 
   0  20   4      159.07      161.27      8.08 o 
   1  20   4      261.85      261.82      9.76 o 
   2  20   4      100.26      107.14      6.21 o 
   3  20   4     1321.15     1413.67     24.38 o 
   4  20   4       21.93       12.48      4.79 o 
   5  20   4     1026.06     1096.22     22.79 o 
   6  20   4        7.35        7.66      4.33 o 
   7  20   4      177.24      219.73     16.50 o 
  -7  21   4        7.99        2.90     10.77 o 
  -6  21   4      145.21      123.54     12.64 o 
  -5  21   4      200.61      171.19     12.84 o 
  -4  21   4      120.09      112.20      9.50 o 
  -3  21   4      687.23      644.73     16.49 o 
  -2  21   4      118.91      145.41      9.38 o 
  -1  21   4      311.77      309.25      9.81 o 
   0  21   4      297.91      307.40     12.86 o 
   1  21   4       59.70       71.77      7.59 o 
   2  21   4      459.88      458.61     12.91 o 
   3  21   4      169.01      152.26      8.41 o 
   4  21   4       21.03       13.39      4.06 o 
   5  21   4      597.18      600.29     16.46 o 
   6  21   4      117.85       98.62     10.08 o 
  -6  22   4       69.94       61.41     11.59 o 
  -5  22   4      166.30      182.23     12.99 o 
  -4  22   4        1.93        5.67      4.68 o 
  -3  22   4      166.27      195.97     10.91 o 
  -2  22   4        1.65        3.67      3.73 o 
  -1  22   4       71.05       63.51      5.54 o 
   0  22   4        7.19        8.14      3.78 o 
   1  22   4       60.73       64.44      6.01 o 
   2  22   4        9.85       11.22      3.94 o 
   3  22   4      202.83      187.69      9.59 o 
   4  22   4        0.36        1.64      3.80 o 
   5  22   4      136.31      116.97      8.84 o 
   6  22   4       17.81        9.88      4.61 o 
  -6  23   4      127.73      106.24     15.01 o 
  -5  23   4      325.34      372.85     25.32 o 
  -4  23   4       57.82       57.86      7.71 o 
  -3  23   4       93.32       84.09      7.48 o 
  -2  23   4       85.20       71.63      7.48 o 
  -1  23   4      360.21      347.64     10.61 o 
   0  23   4      504.76      509.33     14.87 o 
   1  23   4      451.95      433.22     14.02 o 
   2  23   4       90.77       68.11      7.13 o 
   3  23   4      242.73      226.79     11.31 o 
   4  23   4      140.51      146.22      9.80 o 
   5  23   4       52.78       48.92      9.07 o 
   6  23   4      712.96      836.83     19.89 o 
  -6  24   4       18.23        6.43      9.24 o 
  -5  24   4      165.70      175.78     13.05 o 
  -4  24   4        7.58        3.30      5.43 o 
  -3  24   4      608.96      661.09     17.63 o 
  -2  24   4       27.89       26.94      5.37 o 
  -1  24   4      131.36      110.29      9.45 o 
   0  24   4       19.13       19.30      4.61 o 
   1  24   4       34.30       30.80      5.84 o 
   2  24   4      156.80      143.59     11.11 o 
   3  24   4     1126.93     1152.39     22.41 o 
   4  24   4       33.86       28.67      6.15 o 
   5  24   4       55.32       43.30      6.43 o 
   6  24   4       47.42       38.08      6.49 o 
  -5  25   4       49.55       30.55      7.45 o 
  -4  25   4       27.66       25.10      7.32 o 
  -3  25   4       76.15       83.07     10.79 o 
  -2  25   4        8.05        9.10      4.79 o 
  -1  25   4      302.92      295.68     23.64 o 
   0  25   4        2.36        3.00      3.66 o 
   1  25   4       55.90       76.89     20.42 o 
   2  25   4       49.92       49.42      6.78 o 
   3  25   4      386.38      433.00     16.65 o 
   4  25   4        4.56       -1.97      4.21 o 
   5  25   4      209.01      224.90     12.34 o 
  -5  26   4       44.58       31.85      8.25 o 
  -4  26   4      206.18      191.55     18.25 o 
  -3  26   4       99.06       86.20      8.80 o 
  -2  26   4      851.41      823.49     23.77 o 
  -1  26   4       54.71       49.83      9.12 o 
   0  26   4      371.00      314.67     28.86 o 
   1  26   4        9.16        7.47      4.40 o 
   2  26   4      236.93      251.38     13.57 o 
   3  26   4      220.18      230.98     13.76 o 
   4  26   4       37.52       30.07      6.55 o 
   5  26   4      159.66      148.86     10.39 o 
  -5  27   4      147.98      166.84     14.95 o 
  -4  27   4       98.72       95.49     13.18 o 
  -3  27   4       13.55       18.87      6.51 o 
  -2  27   4       89.27       83.13     11.79 o 
  -1  27   4       56.21       71.74      9.46 o 
   0  27   4        0.51        0.33      4.09 o 
   1  27   4      295.90      276.04     15.51 o 
   2  27   4      218.24      212.04     14.15 o 
   3  27   4       51.04       49.55      7.52 o 
   4  27   4       74.37       60.99      8.75 o 
   5  27   4       28.15       20.13      8.01 o 
  -4  28   4       94.41       74.08     10.35 o 
  -3  28   4       86.36      100.07     15.32 o 
  -2  28   4       60.86       58.19     11.51 o 
  -1  28   4       71.28       83.59     12.38 o 
   0  28   4       65.98       43.14     10.93 o 
   1  28   4      224.82      210.36     14.42 o 
   2  28   4      115.96       96.97     10.41 o 
   3  28   4      127.00      118.24     10.54 o 
   4  28   4       61.21       53.30      9.12 o 
  -4  29   4       54.61       43.87      8.80 o 
  -3  29   4        0.96        3.75      6.30 o 
  -2  29   4       12.62       17.13      9.07 o 
  -1  29   4      824.38      789.23     31.20 o 
   0  29   4      194.91      219.96     14.35 o 
   1  29   4      685.70      681.45     22.15 o 
   2  29   4       26.01       27.31      7.47 o 
   3  29   4        4.90       -0.39      6.51 o 
   4  29   4      218.08      202.49     15.71 o 
  -3  30   4      112.92       98.51     14.38 o 
  -2  30   4      106.60      105.27     17.99 o 
  -1  30   4       59.43       71.50     11.81 o 
   0  30   4        6.59        7.61      6.47 o 
   1  30   4      149.82      132.34     11.89 o 
   2  30   4      144.31      131.28     12.39 o 
   3  30   4      158.32      142.73     12.96 o 
  -3  31   4       64.42       63.48     13.41 o 
  -2  31   4       53.08       39.39     13.22 o 
  -1  31   4       28.91       21.29     11.22 o 
   0  31   4        0.16       -0.26      6.41 o 
   1  31   4      173.80      177.39     13.51 o 
   2  31   4      180.24      192.16     14.68 o 
   3  31   4       76.25       65.99     11.42 o 
  -2  32   4      109.68       96.64     18.45 o 
  -1  32   4       39.89       36.08     12.92 o 
   0  32   4       38.42       18.35      8.00 o 
   1  32   4       77.46       65.77      9.27 o 
   2  32   4      184.98      196.81     16.17 o 
  -1  33   4      484.27      550.75     60.43 o 
   0  33   4       63.79       51.23     10.94 o 
   1  33   4      460.68      522.81     22.30 o 
  -7   0   5      272.14      290.61     16.39 o 
  -5   0   5      148.90      120.40      9.54 o 
  -3   0   5     1317.84     1337.76     28.63 o 
  -1   0   5     3305.83     3110.08     41.41 o 
   1   0   5      579.58      745.12     12.07 o 
   3   0   5      425.18      502.79     12.58 o 
   5   0   5      438.87      454.27     15.40 o 
   7   0   5      414.07      449.41     18.18 o 
  -8   1   5       90.66      112.59      9.95 o 
  -7   1   5       41.78       13.35      3.82 o 
  -6   1   5      308.37      325.61     11.76 o 
  -5   1   5      170.07      197.06      8.99 o 
  -4   1   5      249.84      247.32      8.56 o 
  -3   1   5       71.45       73.73      4.43 o 
  -2   1   5       93.57      111.45      6.11 o 
  -1   1   5       62.25       58.77      3.02 o 
   0   1   5        3.66        3.56      1.25 o 
   1   1   5       48.16       32.99      2.29 o 
   2   1   5      447.41      438.03      6.75 o 
   3   1   5      439.30      441.67      7.93 o 
   4   1   5       99.61       85.09      4.30 o 
   5   1   5      128.13      115.26      9.71 o 
   6   1   5       50.94       16.25      3.28 o 
   7   1   5      228.89      300.96     12.95 o 
   8   1   5       15.03        2.50      3.89 o 
  -8   2   5      152.40      181.61     11.35 o 
  -7   2   5       83.41       84.45      8.49 o 
  -6   2   5      395.10      379.01     11.84 o 
  -5   2   5      653.86      666.22     14.46 o 
  -4   2   5      210.30      188.66     24.67 o 
  -3   2   5      137.37      161.04      7.08 o 
  -2   2   5      450.99      415.53      7.54 o 
  -1   2   5       17.22       13.41      1.51 o 
   0   2   5     1702.64     1832.51     17.46 o 
   1   2   5       35.40       24.42      1.94 o 
   2   2   5      486.52      430.86      6.68 o 
   3   2   5       37.38       42.40      2.90 o 
   4   2   5     1105.56     1001.24     14.01 o 
   5   2   5      112.63        8.61     18.53 o 
   6   2   5       68.51       21.15      3.31 o 
   7   2   5       17.06        7.29      3.44 o 
   8   2   5       57.28       33.22      5.35 o 
  -8   3   5       23.45        7.13      4.44 o 
  -7   3   5        3.71        8.71      4.22 o 
  -6   3   5       22.85        5.74      3.17 o 
  -5   3   5       30.25       21.66      3.46 o 
  -4   3   5       20.59       14.81      2.88 o 
  -3   3   5     1928.25     1836.65     23.73 o 
  -2   3   5       93.47      104.55      4.14 o 
  -1   3   5       59.34       44.31      2.24 o 
   0   3   5      294.35      262.42      4.96 o 
   1   3   5      109.68      102.76      3.46 o 
   2   3   5      124.03      129.26      3.85 o 
   3   3   5      973.92     1013.70     13.95 o 
   4   3   5      112.62      106.85      5.60 o 
   5   3   5      172.97      204.00      8.89 o 
   6   3   5      125.22      111.03      6.68 o 
   7   3   5        1.01        1.29      3.26 o 
   8   3   5      132.71      146.73      8.84 o 
  -8   4   5       39.00       13.21      4.84 o 
  -7   4   5       22.59       13.47      4.63 o 
  -6   4   5      255.64      300.39     12.20 o 
  -4   4   5      859.26      876.59     16.03 o 
  -3   4   5     3511.91     3390.19     36.57 o 
  -2   4   5      351.82      483.87     15.35 o 
  -1   4   5     1376.64     1423.13     14.78 o 
   0   4   5     1599.91     1523.74     15.62 o 
   1   4   5     1364.12     1428.52     15.16 o 
   2   4   5     2087.67     1976.66     20.06 o 
   3   4   5     2693.10     2593.79     29.20 o 
   5   4   5     1545.14     1510.30     21.61 o 
   6   4   5       59.75       18.54      3.49 o 
   7   4   5       45.39       46.33      5.21 o 
   8   4   5      228.41      281.19     12.63 o 
  -8   5   5       49.29       10.54      4.61 o 
  -7   5   5       76.49       30.45      5.46 o 
  -6   5   5       62.75       23.78      4.08 o 
  -5   5   5      623.76      664.72     14.44 o 
  -4   5   5       47.75       31.87      4.80 o 
  -3   5   5      449.85      430.24      8.50 o 
  -2   5   5      501.68      458.30     10.52 o 
  -1   5   5      636.37      730.93     12.68 o 
   0   5   5     1821.59     1746.34     16.81 o 
   1   5   5     2474.13     2347.72     22.65 o 
   2   5   5      162.86      159.89      4.79 o 
   3   5   5      176.40      182.78      6.31 o 
   4   5   5      277.44      267.30      8.48 o 
   5   5   5      542.15      575.28     12.59 o 
   6   5   5      370.44      383.94     12.57 o 
   7   5   5      332.00      387.95     12.72 o 
   8   5   5      288.34      355.85     14.28 o 
  -8   6   5       16.15        7.62      5.42 o 
  -7   6   5      595.59      671.90     17.29 o 
  -6   6   5      240.30      257.15     11.89 o 
  -5   6   5      706.07      695.52     14.84 o 
  -4   6   5       81.53       63.85      5.50 o 
  -3   6   5       33.63       42.81      3.82 o 
  -2   6   5      437.44      506.21      8.95 o 
  -1   6   5      695.94      699.54      8.39 o 
   0   6   5     2715.85     2767.51     25.79 o 
   1   6   5     1346.14     1203.54     13.40 o 
   2   6   5     1072.86     1029.41     13.04 o 
   3   6   5       63.58       62.73      3.87 o 
   4   6   5      453.63      432.29     13.70 o 
   5   6   5      161.36       86.99     13.68 o 
   6   6   5       50.56       25.33      3.77 o 
   7   6   5      269.21      255.47     12.03 o 
   8   6   5       58.12       71.37      7.09 o 
  -8   7   5       43.33       38.66      7.08 o 
  -7   7   5      138.95      177.75     10.62 o 
  -6   7   5       30.17       13.31      3.79 o 
  -5   7   5      334.99      339.57     11.21 o 
  -4   7   5     2182.54     2065.13     30.78 o 
  -3   7   5     2437.65     2340.47     27.45 o 
  -2   7   5     2162.29     1980.64     23.34 o 
  -1   7   5      634.96      577.14      7.46 o 
   0   7   5      602.45      558.74      7.80 o 
   1   7   5      107.75      137.24      4.10 o 
   2   7   5      410.84      509.70      9.09 o 
   3   7   5     2170.67     2125.89     29.61 o 
   4   7   5      566.78      649.84     14.01 o 
   5   7   5      818.36      821.02     15.56 o 
   6   7   5      125.58      136.45      8.49 o 
   7   7   5       76.01       66.66      6.34 o 
   8   7   5       85.71       93.94      7.91 o 
  -8   8   5       18.21       10.05      5.49 o 
  -7   8   5       67.59       65.13      6.97 o 
  -6   8   5       27.68       21.12      4.55 o 
  -5   8   5      218.29      191.65     10.05 o 
  -4   8   5      954.11      912.49     18.13 o 
  -3   8   5      264.47      303.09     10.03 o 
  -2   8   5       18.19       16.57      2.21 o 
  -1   8   5      389.00      496.88     10.63 o 
   0   8   5     1450.79     1502.27     16.44 o 
   1   8   5     2123.08     2013.47     20.88 o 
   2   8   5       62.37       69.56      3.59 o 
   3   8   5     1276.33     1152.52     24.19 o 
   4   8   5      375.00      393.81     10.45 o 
   5   8   5      389.49      361.58     10.24 o 
   6   8   5       62.68       51.72      6.56 o 
   7   8   5       13.26        6.44      3.86 o 
   8   8   5       31.03       20.93      6.16 o 
  -8   9   5       55.27       55.33      8.86 o 
  -7   9   5      164.98      146.91      9.59 o 
  -6   9   5      236.23      206.91     26.46 o 
  -5   9   5       33.44       17.93      3.89 o 
  -4   9   5       73.55       63.94      5.66 o 
  -3   9   5      548.00      585.62     10.69 o 
  -2   9   5     1735.75     1657.69     20.68 o 
  -1   9   5      410.60      510.99     12.44 o 
   0   9   5      846.38      806.80     10.54 o 
   1   9   5     2091.60     1933.92     20.28 o 
   2   9   5      816.46      845.01     12.92 o 
   3   9   5      556.51      546.15     12.11 o 
   4   9   5      332.63      354.58      9.84 o 
   5   9   5       61.60       53.49      4.91 o 
   6   9   5      831.48      875.08     17.97 o 
   7   9   5      321.27      355.75     16.17 o 
   8   9   5        9.61        5.65      5.10 o 
  -8  10   5       80.98       61.23      9.66 o 
  -7  10   5       90.81       73.47      7.27 o 
  -6  10   5      362.57      394.24     13.35 o 
  -5  10   5       53.38       56.87      5.68 o 
  -4  10   5       24.30       27.53      3.40 o 
  -3  10   5      241.66      280.61      7.53 o 
  -2  10   5      121.23      134.73      5.42 o 
  -1  10   5     2182.97     2227.29     23.80 o 
   0  10   5      682.95      659.61      9.32 o 
   1  10   5     2492.03     2518.42     26.69 o 
   2  10   5      595.15      580.69     11.47 o 
   3  10   5      778.14      684.95     13.96 o 
   4  10   5      134.89      159.45      7.82 o 
   5  10   5       75.31       80.83      9.34 o 
   6  10   5      161.44      124.54      7.63 o 
   7  10   5      150.81      155.01      9.16 o 
   8  10   5       60.55       60.77      8.50 o 
  -8  11   5      159.37      199.99     18.63 o 
  -7  11   5       63.61       66.47      8.14 o 
  -6  11   5       45.05       24.96      4.54 o 
  -5  11   5       44.60       28.20      4.50 o 
  -4  11   5      106.99       92.84      5.56 o 
  -3  11   5      102.58      101.14      5.41 o 
  -2  11   5      183.70      173.67     10.26 o 
  -1  11   5      462.91      452.23      7.78 o 
   0  11   5      123.08      127.29      4.37 o 
   1  11   5      187.42      203.96      5.43 o 
   2  11   5       34.48       40.02      3.57 o 
   3  11   5      597.38      551.10     13.86 o 
   4  11   5      269.09      268.10      9.53 o 
   5  11   5      129.88      136.53      9.68 o 
   6  11   5      207.26      225.46     10.49 o 
   7  11   5       70.46       56.88      7.10 o 
   8  11   5       87.77       78.28      9.98 o 
  -8  12   5       74.02       58.49     12.78 o 
  -7  12   5      126.47      130.74     10.56 o 
  -6  12   5       36.15       33.19      5.40 o 
  -5  12   5       55.70       38.87      8.51 o 
  -4  12   5       32.44       30.82      3.74 o 
  -3  12   5       39.10       43.38      3.86 o 
  -2  12   5      210.57      258.02      9.76 o 
  -1  12   5      192.39      226.38      5.65 o 
   0  12   5      108.33      137.96      4.65 o 
   1  12   5      210.12      179.59      5.22 o 
   2  12   5     1277.79     1191.85     19.41 o 
   3  12   5      234.47      239.33      9.11 o 
   4  12   5       95.99       87.25      7.86 o 
   5  12   5      344.00      366.77     11.54 o 
   6  12   5       30.25       21.59      4.28 o 
   7  12   5      168.54      157.72     10.71 o 
   8  12   5      130.54      130.60     13.48 o 
  -7  13   5      265.47      274.55     16.23 o 
  -6  13   5      103.34      111.50      8.40 o 
  -5  13   5      851.28      882.73     20.92 o 
  -4  13   5       81.19       68.70      5.26 o 
  -3  13   5      343.80      344.83     12.93 o 
  -2  13   5      311.81      338.65      8.74 o 
  -1  13   5     1489.49     1476.83     19.93 o 
   0  13   5      169.03      181.04      6.46 o 
   1  13   5     1288.20     1286.60     16.21 o 
   2  13   5      537.71      514.35     11.57 o 
   3  13   5      683.00      624.43     14.51 o 
   4  13   5      108.57      115.45      7.17 o 
   6  13   5      103.58       85.94      7.46 o 
   7  13   5      330.43      342.47     14.97 o 
  -7  14   5        3.38        3.64      6.00 o 
  -6  14   5       18.98        2.80      4.04 o 
  -5  14   5       14.58        9.18      3.47 o 
  -4  14   5      464.08      453.86     11.45 o 
  -3  14   5       65.35       58.62      5.16 o 
  -2  14   5      369.16      364.67      9.18 o 
  -1  14   5      107.32      111.02      5.83 o 
   0  14   5     1580.12     1544.21     18.54 o 
   1  14   5       26.80       33.75      3.16 o 
   2  14   5      138.17      141.91     12.38 o 
   3  14   5      106.80      104.24      6.91 o 
   4  14   5      336.80      338.87     11.01 o 
   5  14   5       41.32       30.50      4.57 o 
   6  14   5      108.92      124.14      8.60 o 
   7  14   5       20.92       19.33      5.48 o 
  -7  15   5       22.00       16.64      7.08 o 
  -6  15   5       31.19       25.01      5.77 o 
  -5  15   5        2.25        1.09      3.11 o 
  -4  15   5       59.15       46.87      4.86 o 
  -3  15   5        1.95        0.17      2.45 o 
  -2  15   5      208.57      218.56     11.20 o 
  -1  15   5      329.42      382.60      9.51 o 
   0  15   5      226.17      233.00      6.14 o 
   1  15   5     1163.82     1107.93     17.41 o 
   2  15   5      334.74      354.43     11.03 o 
   3  15   5        3.43        4.14      3.03 o 
   4  15   5       17.07       14.16      3.54 o 
   5  15   5       13.19        8.91      3.63 o 
   6  15   5      123.87      121.04      8.46 o 
   7  15   5       17.14       15.97      5.17 o 
  -7  16   5      336.75      432.20     21.48 o 
  -6  16   5      122.21      115.50     10.83 o 
  -5  16   5      111.71      122.74     11.83 o 
  -4  16   5      631.37      615.45     13.79 o 
  -3  16   5       42.43       42.27      4.46 o 
  -2  16   5       61.80       49.00      4.60 o 
  -1  16   5      398.04      399.68     11.96 o 
   0  16   5       32.15       44.79      3.28 o 
   1  16   5     1257.59     1131.75     17.86 o 
   2  16   5       34.29       34.86      4.12 o 
   3  16   5        7.40        4.12      2.96 o 
   4  16   5      167.04      140.62      7.73 o 
   5  16   5       43.58       26.48      4.77 o 
   6  16   5       87.16       88.21      7.59 o 
   7  16   5       53.93       20.41      5.01 o 
  -7  17   5      218.10      186.71     16.87 o 
  -6  17   5      215.60      199.56     12.73 o 
  -5  17   5       49.49       35.57      4.72 o 
  -4  17   5     1033.33     1041.09     21.53 o 
  -3  17   5       24.30       23.76      3.78 o 
  -2  17   5      327.90      333.34      9.90 o 
  -1  17   5      834.78      815.77     16.36 o 
   0  17   5      390.56      359.27      8.70 o 
   1  17   5     1033.80     1013.17     17.01 o 
   2  17   5      127.08      134.19      7.69 o 
   3  17   5      113.95      117.23      7.21 o 
   4  17   5      591.81      582.99     14.33 o 
   5  17   5      302.05      337.03     13.07 o 
   6  17   5      220.44      224.93     11.49 o 
   7  17   5      595.10      643.55     17.59 o 
  -7  18   5      111.79       98.21     13.48 o 
  -6  18   5      151.40      140.68     16.96 o 
  -5  18   5      128.17      123.36      8.18 o 
  -4  18   5      677.33      709.24     15.30 o 
  -3  18   5       31.00       38.03      4.48 o 
  -2  18   5     1061.45     1052.71     20.44 o 
  -1  18   5       85.68       92.43      6.35 o 
   0  18   5        4.91        3.73      2.46 o 
   1  18   5      187.82      190.10      8.04 o 
   2  18   5     1502.28     1470.25     23.88 o 
   3  18   5       66.96       72.00      6.00 o 
   4  18   5      836.44      904.38     21.07 o 
   5  18   5      302.71      314.66     12.56 o 
   6  18   5      190.75      208.73     15.93 o 
   7  18   5      302.41      359.51     15.34 o 
  -7  19   5       73.99       61.95     11.71 o 
  -6  19   5       63.94       30.75     11.23 o 
  -5  19   5      212.17      209.88     10.80 o 
  -4  19   5        6.31        5.80      3.64 o 
  -3  19   5      659.89      644.35     14.15 o 
  -2  19   5      153.14      152.88      8.60 o 
  -1  19   5      189.62      187.83      9.06 o 
   0  19   5        4.62        2.64      3.18 o 
   1  19   5      236.04      233.56     10.77 o 
   2  19   5       25.24       18.78      3.75 o 
   3  19   5      351.32      364.16     11.42 o 
   4  19   5       38.00       25.17      4.97 o 
   5  19   5      562.15      596.76     16.31 o 
   6  19   5      250.85      294.49     13.48 o 
  -6  20   5      312.76      330.35     19.65 o 
  -5  20   5      100.54       99.56      8.29 o 
  -4  20   5       60.80       60.72      6.39 o 
  -3  20   5      431.67      445.14     12.43 o 
  -2  20   5       40.35       48.40      5.35 o 
  -1  20   5      322.81      332.02     11.19 o 
   0  20   5     1436.77     1472.39     25.69 o 
   1  20   5      121.84      165.53      9.00 o 
   2  20   5      220.56      250.16     10.81 o 
   3  20   5      397.25      372.17     13.02 o 
   4  20   5       26.12       15.88      4.63 o 
   5  20   5       41.55       27.49      5.31 o 
   6  20   5       68.24       30.55      5.60 o 
  -6  21   5        1.35        0.74      6.11 o 
  -5  21   5       88.10       64.73      6.95 o 
  -4  21   5       45.25       40.83      5.95 o 
  -3  21   5      285.46      271.79     12.63 o 
  -2  21   5      227.21      207.09     10.35 o 
  -1  21   5       78.63       86.73      6.52 o 
   0  21   5      149.90      146.65      9.06 o 
   1  21   5      273.12      259.66     11.53 o 
   2  21   5      358.88      362.85     12.20 o 
   3  21   5       57.17       50.65      5.82 o 
   4  21   5      264.26      284.68     14.03 o 
   5  21   5      468.51      500.97     15.72 o 
   6  21   5        8.10        1.11      4.39 o 
  -6  22   5      104.89      108.36     12.98 o 
  -5  22   5       20.43        7.84      5.44 o 
  -4  22   5      315.34      318.39     14.23 o 
  -3  22   5       97.85      115.92      8.35 o 
  -2  22   5      536.50      578.50     15.12 o 
  -1  22   5        3.79        5.36      3.55 o 
   0  22   5       88.65       78.02      7.11 o 
   1  22   5        7.13        8.01      3.73 o 
   2  22   5      402.38      407.17     21.35 o 
   3  22   5      441.32      414.19     14.15 o 
   4  22   5      497.19      508.44     16.04 o 
   5  22   5      115.47      103.13      9.12 o 
   6  22   5      124.46      123.65     11.61 o 
  -6  23   5      140.82      127.05     14.69 o 
  -5  23   5       30.13       16.61      6.61 o 
  -4  23   5      285.23      287.84     20.95 o 
  -3  23   5      967.88      995.66     22.13 o 
  -2  23   5      173.69      178.78     12.69 o 
  -1  23   5      336.76      328.36     15.77 o 
   0  23   5      297.67      292.87     16.32 o 
   1  23   5      119.30      115.22      9.78 o 
   2  23   5      283.11      300.61     14.01 o 
   3  23   5      292.79      288.28     12.60 o 
   4  23   5      733.90      715.45     19.20 o 
   5  23   5      135.67      127.61     12.21 o 
   6  23   5      109.28       80.57      8.67 o 
  -5  24   5        4.80        0.35      6.08 o 
  -4  24   5       43.25       33.90      7.16 o 
  -3  24   5      271.06      285.83     14.65 o 
  -2  24   5       23.25       27.89      6.37 o 
  -1  24   5      104.38       99.04      9.57 o 
   0  24   5      605.61      566.31     20.63 o 
   1  24   5       48.74       45.63      6.97 o 
   2  24   5      143.15      144.81     10.34 o 
   3  24   5       77.24       59.46      7.24 o 
   4  24   5        8.22       12.91      5.25 o 
   5  24   5        1.05        1.28      4.52 o 
  -5  25   5       64.98       73.01     10.48 o 
  -4  25   5       12.94        5.84      5.51 o 
  -3  25   5        9.80        7.24      4.49 o 
  -2  25   5       81.52       70.06      7.68 o 
  -1  25   5       60.26       82.65     10.21 o 
   0  25   5       22.67       36.88      7.53 o 
   1  25   5       52.59       51.53     11.57 o 
   2  25   5       17.44       15.76      5.39 o 
   3  25   5       15.67       18.85      5.71 o 
   4  25   5       45.08       21.52      6.38 o 
   5  25   5       42.29       31.62      6.51 o 
  -5  26   5        3.62       -0.09      6.51 o 
  -4  26   5       48.16       40.24      8.22 o 
  -3  26   5      188.24      173.96     12.26 o 
  -2  26   5      614.27      586.41     17.98 o 
  -1  26   5      113.90      110.44     11.47 o 
   0  26   5      809.80      823.19     30.75 o 
   1  26   5       33.93       24.94      6.43 o 
   2  26   5      117.27      128.69     11.00 o 
   3  26   5      184.06      189.98     15.63 o 
   4  26   5      289.00      294.26     18.54 o 
   5  26   5       22.32       26.05      7.38 o 
  -4  27   5       95.94      101.09     15.61 o 
  -3  27   5      230.01      246.18     14.71 o 
  -2  27   5      115.29      153.54     15.82 o 
  -1  27   5       54.61       46.75      8.69 o 
   0  27   5      239.80      247.96     19.75 o 
   1  27   5        8.92       11.80      5.24 o 
   2  27   5      535.71      521.04     18.05 o 
   3  27   5       43.19       32.85      6.47 o 
   4  27   5       33.39       19.82      6.61 o 
  -4  28   5       15.63        8.16      6.94 o 
  -3  28   5       35.64       31.10      7.35 o 
  -2  28   5      116.97       94.85     11.77 o 
  -1  28   5        6.33        9.59      7.23 o 
   0  28   5        2.13       -3.34      5.98 o 
   1  28   5        1.45        3.04      5.35 o 
   2  28   5       40.55       18.60      9.02 o 
   3  28   5       12.90        9.83      5.75 o 
   4  28   5       25.42       15.28      7.49 o 
  -3  29   5      114.09      118.15     12.36 o 
  -2  29   5       74.26       62.22     16.07 o 
  -1  29   5        7.68        6.02      7.66 o 
   0  29   5      134.92      133.80     16.01 o 
   1  29   5       47.58       43.03      8.32 o 
   2  29   5       17.87       15.51      7.65 o 
   3  29   5       56.32       49.94      8.24 o 
  -3  30   5       91.94      116.95     14.60 o 
  -2  30   5        2.82        1.78      9.91 o 
  -1  30   5       71.91       57.51     11.67 o 
   0  30   5       59.89       56.80     11.22 o 
   1  30   5      264.38      241.90     20.35 o 
   2  30   5        8.69        6.06      5.84 o 
   3  30   5       38.41       29.09      9.24 o 
  -2  31   5      109.95       94.35     21.74 o 
  -1  31   5        5.65        1.64      7.93 o 
   0  31   5      315.23      335.73     24.68 o 
   1  31   5       16.94       20.34      8.16 o 
   2  31   5      202.42      186.15     15.96 o 
   0  32   5        2.41       17.38      8.71 o 
  -8   0   6       13.61       14.90      7.19 o 
  -6   0   6      552.64      601.88     28.22 o 
  -4   0   6     2893.11     2800.78     52.92 o 
  -2   0   6     2199.28     2208.12     60.81 o 
   0   0   6      121.30      165.18      6.68 o 
   2   0   6     4097.05     3946.30     50.44 o 
   4   0   6     1605.73     1667.51     30.02 o 
   6   0   6      221.82      179.54     13.17 o 
   8   0   6       23.10       21.32      7.75 o 
  -8   1   6       33.83       32.22      6.41 o 
  -7   1   6      593.48      648.47     17.42 o 
  -6   1   6       38.65       28.58      4.80 o 
  -5   1   6      159.73      148.23      8.03 o 
  -4   1   6      378.47      418.77     11.68 o 
  -3   1   6       60.25       57.42      4.92 o 
  -2   1   6     1464.36     1374.33     20.62 o 
  -1   1   6     1288.93     1196.24     13.94 o 
   0   1   6     1376.17     1499.56     16.16 o 
   1   1   6      584.75      574.68      7.99 o 
   2   1   6      262.19      336.52      6.14 o 
   3   1   6      293.28      262.97      6.22 o 
   4   1   6     1291.52     1236.10     17.26 o 
   5   1   6      264.17      245.52      9.44 o 
   6   1   6       89.87       72.75      7.61 o 
   7   1   6      752.59      804.32     17.34 o 
   8   1   6       65.67       70.28      7.12 o 
  -8   2   6       30.87       34.04      8.26 o 
  -7   2   6       96.04       31.12     17.25 o 
  -6   2   6      160.62      123.70     13.94 o 
  -5   2   6       81.31       77.08      6.16 o 
  -4   2   6     1084.01     1036.20     18.65 o 
  -3   2   6     1045.39     1032.54     17.75 o 
  -2   2   6      444.15      420.57     10.05 o 
  -1   2   6       17.95       16.73      1.87 o 
   0   2   6      580.31      588.72      8.41 o 
   1   2   6        5.24        7.97      1.72 o 
   2   2   6      417.20      418.92      7.54 o 
   3   2   6      824.20      821.01     11.09 o 
   4   2   6      668.76      699.29     12.34 o 
   5   2   6       14.01       12.25      2.87 o 
   6   2   6      666.57      664.57     19.21 o 
   7   2   6      551.39      616.34     15.04 o 
   8   2   6       62.77       78.20      7.84 o 
  -8   3   6      497.31      662.24     19.02 o 
  -7   3   6      184.12      209.96     11.77 o 
  -6   3   6      330.20      345.24     13.64 o 
  -5   3   6      109.87      108.05      7.00 o 
  -4   3   6       81.23       83.60     10.70 o 
  -3   3   6       80.86       81.14      5.35 o 
  -2   3   6      343.53      321.82      7.68 o 
  -1   3   6      584.17      564.01      8.58 o 
   0   3   6       40.73       38.25      2.52 o 
   1   3   6      520.21      489.56      8.35 o 
   2   3   6      260.94      277.21      5.95 o 
   3   3   6      179.87      179.84      6.05 o 
   4   3   6       70.49       61.90      4.37 o 
   5   3   6      127.67      118.88      6.24 o 
   6   3   6      358.24      348.64     11.42 o 
   7   3   6      117.55      104.75      7.34 o 
   8   3   6       80.07       12.92      4.54 o 
  -8   4   6       35.47       19.36      5.23 o 
  -7   4   6       48.12       44.34      6.63 o 
  -6   4   6      245.64      240.55     11.96 o 
  -5   4   6      202.90      179.50      8.93 o 
  -4   4   6      796.45      845.94     16.46 o 
  -3   4   6      809.74      837.71     15.55 o 
  -2   4   6      374.29      425.13      8.51 o 
  -1   4   6       98.21      143.05      5.42 o 
   0   4   6      920.05      918.96     10.91 o 
   1   4   6      601.97      593.33      8.64 o 
   2   4   6     1178.67     1103.14     13.35 o 
   3   4   6     1054.63     1051.08     14.93 o 
   4   4   6     1176.20     1187.50     20.48 o 
   5   4   6      223.92      210.48      9.06 o 
   6   4   6       40.87       11.83      3.37 o 
   7   4   6       26.50       17.90      4.20 o 
   8   4   6      193.08      250.35     12.59 o 
  -8   5   6       10.54        2.14      4.59 o 
  -7   5   6       46.81       47.61      6.62 o 
  -6   5   6      126.26      135.27     12.14 o 
  -5   5   6      333.24      337.72     11.01 o 
  -4   5   6      423.02      386.73     10.72 o 
  -3   5   6      385.39      384.94     10.02 o 
  -2   5   6      357.46      350.16      7.62 o 
  -1   5   6      287.55      249.60      5.97 o 
   0   5   6        1.28        1.27      1.32 o 
   1   5   6       90.38      107.40      3.91 o 
   2   5   6      345.91      336.43      6.67 o 
   3   5   6       70.80       73.25      5.13 o 
   4   5   6      220.74      211.25      8.34 o 
   5   5   6      142.55      138.96      7.00 o 
   6   5   6       21.73       13.68      3.52 o 
   7   5   6       13.19        8.15      4.01 o 
   8   5   6       63.03       78.99      7.46 o 
  -8   6   6      134.56      158.47     12.02 o 
  -7   6   6        2.47        8.63      4.45 o 
  -6   6   6       40.50       23.20      4.68 o 
  -5   6   6       45.27       37.23      5.01 o 
  -4   6   6       97.70       91.15      6.30 o 
  -3   6   6      237.37      242.77      8.89 o 
  -2   6   6       68.32       74.84      4.16 o 
  -1   6   6       18.65       25.65      2.48 o 
   0   6   6      167.67      174.40      4.63 o 
   1   6   6       99.06      103.87      4.02 o 
   2   6   6      106.34      109.74      4.66 o 
   3   6   6       39.32       43.52      5.35 o 
   4   6   6      134.05      127.51      6.72 o 
   5   6   6       39.82       38.14      4.40 o 
   6   6   6      173.71      196.27     11.32 o 
   7   6   6        9.85       -0.01      3.66 o 
   8   6   6       68.26       68.45      6.93 o 
  -8   7   6       13.67        5.54      6.26 o 
  -7   7   6        5.13        1.69      4.06 o 
  -6   7   6        9.78       14.76      4.52 o 
  -5   7   6      187.28      183.34      9.92 o 
  -4   7   6      186.81      171.66     10.03 o 
  -3   7   6       73.91       77.33      7.69 o 
  -2   7   6      207.07      245.80      8.54 o 
  -1   7   6      104.11      121.06      5.59 o 
   0   7   6       68.45       63.43      2.96 o 
   1   7   6       16.81       21.59      2.71 o 
   2   7   6      997.79      903.61     13.44 o 
   3   7   6      450.45      384.73      9.39 o 
   4   7   6      934.02      913.23     16.37 o 
   5   7   6       89.59       77.92      6.13 o 
   6   7   6       20.26        7.15      3.68 o 
   7   7   6       24.95       26.11      5.01 o 
  -7   8   6       83.77       98.52      8.35 o 
  -6   8   6      167.94      166.10      9.81 o 
  -5   8   6       63.52       38.92      6.37 o 
  -4   8   6       19.14       17.62      3.76 o 
  -3   8   6       97.26      110.42      5.87 o 
  -2   8   6       33.10       31.04      3.22 o 
  -1   8   6      174.45      170.68      6.18 o 
   0   8   6      875.46      831.64     10.75 o 
   1   8   6       36.06       42.10      2.89 o 
   2   8   6      152.28      154.04      6.00 o 
   3   8   6      120.84      117.80      6.41 o 
   4   8   6        3.14        1.64      2.62 o 
   5   8   6       28.68       21.40      3.80 o 
   6   8   6      205.98      234.27     10.43 o 
   7   8   6       56.97       40.63      5.70 o 
  -7   9   6       37.62       33.67      6.42 o 
  -6   9   6      245.96      242.43     18.91 o 
  -5   9   6      236.55      239.95     11.51 o 
  -4   9   6      109.64       94.46      7.63 o 
  -3   9   6      554.04      485.24     10.06 o 
  -2   9   6     1650.38     1565.95     20.50 o 
  -1   9   6       64.38       63.51      4.30 o 
   0   9   6     1107.06     1070.22     12.90 o 
   1   9   6       96.27       90.75      4.10 o 
   2   9   6      403.96      504.51     12.50 o 
   3   9   6      164.73      140.25      7.53 o 
   4   9   6      278.84      264.40      9.46 o 
   5   9   6      153.99      141.11      7.67 o 
   6   9   6      395.90      412.36     12.56 o 
   7   9   6       30.49       21.42      5.08 o 
  -7  10   6        8.03        2.16      4.52 o 
  -6  10   6      293.14      326.40     13.44 o 
  -5  10   6      240.25      247.65     11.26 o 
  -4  10   6      818.03      778.87     17.41 o 
  -3  10   6      793.57      790.66     14.48 o 
  -2  10   6     1093.94     1228.13     17.47 o 
  -1  10   6      158.87      220.49      7.69 o 
   0  10   6        6.65       10.59      2.09 o 
   1  10   6      922.94      868.78     12.49 o 
   2  10   6     3445.78     3240.59     39.15 o 
   3  10   6      678.38      706.52     14.84 o 
   4  10   6      131.18       93.95     11.98 o 
   5  10   6       56.16       41.47      4.55 o 
   6  10   6       61.07       27.70      4.67 o 
   7  10   6        6.88        5.02      4.30 o 
  -7  11   6       14.32       11.74      5.14 o 
  -6  11   6      178.46      135.66      9.28 o 
  -5  11   6       30.84       32.19      6.58 o 
  -4  11   6       48.15       50.21      5.89 o 
  -3  11   6      299.70      283.31      9.05 o 
  -2  11   6      129.75      137.78      6.05 o 
  -1  11   6      554.85      530.11     10.37 o 
   0  11   6      988.91     1026.81     13.86 o 
   1  11   6      497.20      464.28     10.81 o 
   2  11   6      361.60      350.34      9.19 o 
   3  11   6       81.08       75.15      5.59 o 
   4  11   6      108.76       90.20      6.35 o 
   5  11   6       32.06       18.55      3.95 o 
   6  11   6      299.60      316.63     12.01 o 
   7  11   6        6.75        6.76      4.85 o 
  -7  12   6       63.57       30.31      6.45 o 
  -6  12   6       34.92       28.30      4.94 o 
  -5  12   6      566.57      611.27     16.09 o 
  -4  12   6      213.69      214.27     10.66 o 
  -3  12   6      647.04      669.60     13.52 o 
  -2  12   6      259.19      257.25      9.57 o 
  -1  12   6      902.59      796.92     13.47 o 
   0  12   6      374.70      388.27      7.68 o 
   1  12   6      232.17      267.10     10.08 o 
   2  12   6      484.92      447.80     10.50 o 
   3  12   6     1212.00     1181.56     20.85 o 
   4  12   6       62.52       54.98      5.19 o 
   5  12   6     1027.38     1073.57     20.39 o 
   6  12   6      205.38      223.05     10.44 o 
   7  12   6      389.12      487.30     17.18 o 
  -7  13   6      133.34      149.89     11.72 o 
  -6  13   6      468.51      512.51     16.30 o 
  -5  13   6       29.93       23.11      4.83 o 
  -4  13   6       25.67       26.13      4.28 o 
  -3  13   6      335.24      312.51     10.25 o 
  -2  13   6      723.61      711.99     13.64 o 
  -1  13   6     1373.49     1229.76     18.13 o 
   0  13   6     3173.90     3049.33     35.52 o 
   1  13   6      742.53      733.80     15.33 o 
   2  13   6      661.33      651.17     14.45 o 
   3  13   6       68.12       70.44      5.54 o 
   4  13   6      149.23      150.01      9.05 o 
   5  13   6      108.51      118.99      8.50 o 
   6  13   6      586.89      610.32     14.93 o 
   7  13   6      106.69      114.95      9.19 o 
  -7  14   6       48.00       53.51      8.09 o 
  -6  14   6        3.29        6.27      4.52 o 
  -5  14   6      604.60      600.68     16.33 o 
  -4  14   6        7.09        9.25      3.53 o 
  -3  14   6     1093.12     1083.01     18.50 o 
  -2  14   6       83.80       76.49      5.56 o 
  -1  14   6       15.30       14.88      2.96 o 
   0  14   6      557.89      571.72     12.41 o 
   1  14   6       52.22       62.85      4.66 o 
   2  14   6      153.66      126.05      6.96 o 
   3  14   6      760.44      799.88     16.63 o 
   4  14   6       32.97       33.34      4.73 o 
   5  14   6      520.32      560.00     14.20 o 
   6  14   6        9.92        7.83      4.36 o 
   7  14   6       54.40       52.97      6.81 o 
  -7  15   6       21.40       12.71      8.38 o 
  -6  15   6       32.75       35.03      6.13 o 
  -5  15   6       13.69       12.52      4.22 o 
  -4  15   6       66.35       75.31      6.60 o 
  -3  15   6      148.84      158.57      7.61 o 
  -2  15   6       64.61       51.09      4.91 o 
  -1  15   6      841.23      836.39     15.53 o 
   0  15   6      379.50      354.85      9.03 o 
   1  15   6      176.54      237.39      8.15 o 
   2  15   6      120.42      117.08      7.10 o 
   3  15   6      671.92      650.64     24.46 o 
   4  15   6       37.11       26.17      4.45 o 
   5  15   6       72.11       68.77      6.13 o 
   6  15   6        9.69        3.18      4.21 o 
   7  15   6       56.49       39.81      6.41 o 
  -7  16   6       11.12        5.39      7.84 o 
  -6  16   6       27.96       19.35      6.17 o 
  -5  16   6       40.82       20.63      4.83 o 
  -4  16   6      402.69      402.43     11.83 o 
  -3  16   6      158.83      158.63      8.22 o 
  -2  16   6       46.60       30.34      3.75 o 
  -1  16   6        0.96        7.57      2.94 o 
   0  16   6      185.42      210.10      8.83 o 
   1  16   6        4.95        0.98      2.75 o 
   2  16   6       72.80       63.14      5.39 o 
   3  16   6       27.73       25.05      4.08 o 
   4  16   6       65.75       63.55      8.86 o 
   5  16   6      250.36      267.87     15.14 o 
   6  16   6       26.93       25.34      5.64 o 
  -6  17   6      228.69      254.90     14.92 o 
  -5  17   6       26.83       13.99      4.64 o 
  -4  17   6       61.47       58.43      6.41 o 
  -3  17   6       49.75       48.60      6.04 o 
  -2  17   6       83.64       89.71      6.00 o 
  -1  17   6      852.39      827.45     17.03 o 
   0  17   6      227.91      247.53     12.90 o 
   1  17   6      257.47      304.41      9.18 o 
   2  17   6       53.46       52.55      5.09 o 
   3  17   6       35.87       20.37      4.02 o 
   4  17   6      150.60      126.56      8.37 o 
   5  17   6      164.18      176.99     10.59 o 
   6  17   6      124.49      106.25     10.20 o 
  -6  18   6       75.24       46.56      8.67 o 
  -5  18   6      384.94      414.76     28.01 o 
  -4  18   6       28.36       23.54      4.10 o 
  -3  18   6      216.49      239.71      9.89 o 
  -2  18   6       25.88       22.69      3.72 o 
  -1  18   6      185.49      210.16      9.70 o 
   0  18   6      511.36      522.22     16.51 o 
   1  18   6      517.13      490.05     11.39 o 
   2  18   6      149.94      154.07      9.94 o 
   3  18   6      979.88      911.48     18.70 o 
   4  18   6      172.82      190.06     11.08 o 
   5  18   6       73.15       44.33      5.79 o 
   6  18   6      383.23      441.35     16.42 o 
  -6  19   6       23.16       12.08      6.14 o 
  -5  19   6        2.86        2.91      4.40 o 
  -4  19   6       36.44       33.18      5.08 o 
  -3  19   6      436.40      435.55     13.62 o 
  -2  19   6       39.55       19.69      4.19 o 
  -1  19   6       20.26       18.17      3.99 o 
   0  19   6       42.67       41.42      6.30 o 
   1  19   6       27.35       23.60      4.56 o 
   2  19   6        8.84        6.17      3.29 o 
   3  19   6      140.72      135.20      8.22 o 
   4  19   6       27.37       23.43      5.24 o 
   5  19   6        0.53        5.29      4.24 o 
   6  19   6       52.46       52.41      7.13 o 
  -6  20   6        5.21        9.04      6.96 o 
  -5  20   6       81.75       72.72      8.65 o 
  -4  20   6       55.02       49.63      5.68 o 
  -3  20   6       35.68       24.72      4.45 o 
  -2  20   6       74.83       89.78      7.08 o 
  -1  20   6       64.64       61.23      6.01 o 
   0  20   6       39.97       32.37      5.93 o 
   1  20   6       21.79       17.56      4.53 o 
   2  20   6      201.78      202.81      9.71 o 
   3  20   6      152.34      127.88     11.72 o 
   4  20   6      103.50       89.82      8.10 o 
   5  20   6       33.46       33.97      6.10 o 
   6  20   6       25.66       21.47      5.74 o 
  -6  21   6        1.88       -4.21      7.44 o 
  -5  21   6       47.01       40.07      7.24 o 
  -4  21   6       50.96       43.15      5.75 o 
  -3  21   6      152.94      162.93      9.23 o 
  -2  21   6       37.88       31.56      5.68 o 
  -1  21   6       13.89       18.46      5.45 o 
   0  21   6      166.74      187.28     13.05 o 
   1  21   6       85.76       90.98      8.74 o 
   2  21   6       81.44       83.06      8.95 o 
   3  21   6      760.13      707.04     19.45 o 
   4  21   6      192.42      185.78     11.24 o 
   5  21   6      113.85      115.82      9.74 o 
  -5  22   6        2.42        1.83      5.99 o 
  -4  22   6      253.93      258.98     12.32 o 
  -3  22   6      222.42      247.77     11.65 o 
  -2  22   6       36.29       19.68      4.68 o 
  -1  22   6      145.34      164.68     11.96 o 
   0  22   6        7.05        8.49      5.04 o 
   1  22   6      446.57      437.81     15.93 o 
   2  22   6       60.87       60.80      6.51 o 
   3  22   6      108.18      108.92      8.58 o 
   4  22   6      191.74      196.66     11.70 o 
   5  22   6       11.85       11.82      5.47 o 
  -5  23   6       17.74       12.97      5.87 o 
  -4  23   6       16.75       14.58      4.89 o 
  -3  23   6      391.55      394.90     13.97 o 
  -2  23   6       95.10       95.09      8.49 o 
  -1  23   6     1106.93     1076.17     27.45 o 
   0  23   6        0.05       -3.40      4.38 o 
   1  23   6      477.93      548.32     20.69 o 
   2  23   6      146.74      128.38      9.67 o 
   3  23   6      242.56      210.97     15.89 o 
   4  23   6       36.67       24.80      5.23 o 
   5  23   6      109.54      112.54     10.08 o 
  -5  24   6       58.49       36.66      7.29 o 
  -4  24   6      418.32      450.37     16.99 o 
  -3  24   6        8.85       10.11      4.66 o 
  -2  24   6       92.63      106.00     10.54 o 
  -1  24   6        5.33        4.17      5.33 o 
   0  24   6      224.19      222.44     15.86 o 
   1  24   6       27.23       23.71      7.00 o 
   2  24   6      279.21      279.78     14.90 o 
   3  24   6       25.54       20.29      6.56 o 
   4  24   6      166.14      163.62     12.31 o 
   5  24   6      350.84      390.32     17.74 o 
  -4  25   6       25.05       24.12      6.31 o 
  -3  25   6      108.98      130.38      9.15 o 
  -2  25   6        0.21       -5.12      5.27 o 
  -1  25   6      467.41      480.78     18.78 o 
   0  25   6       67.25       48.52      8.67 o 
   1  25   6      476.17      542.68     34.68 o 
   2  25   6        0.61        1.57      6.03 o 
   3  25   6      274.72      280.73     15.45 o 
   4  25   6        5.74        4.36      5.79 o 
  -4  26   6      233.00      247.47     13.90 o 
  -3  26   6       68.52       73.00      7.40 o 
  -2  26   6      208.31      184.18     14.19 o 
  -1  26   6       21.02       23.35      7.45 o 
   0  26   6        0.16        4.09      6.25 o 
   1  26   6       84.85       88.03     13.84 o 
   2  26   6      133.32      104.98     13.48 o 
   3  26   6      421.91      463.53     18.39 o 
   4  26   6      408.23      409.96     20.55 o 
  -3  27   6      103.55      107.07     10.71 o 
  -2  27   6       97.88       94.69     10.75 o 
  -1  27   6      684.70      728.26     46.53 o 
   0  27   6      314.93      327.30     23.21 o 
   1  27   6      247.38      287.51     25.42 o 
   2  27   6      106.65       58.86     23.04 o 
   3  27   6       47.70       40.07      7.04 o 
  -3  28   6      118.47      119.44     12.96 o 
  -2  28   6       35.20       40.76      9.12 o 
  -1  28   6      153.88      164.59     14.96 o 
   0  28   6        2.51        2.99      7.82 o 
   1  28   6      108.07      107.18     14.30 o 
   2  28   6      202.17      164.94     29.78 o 
   3  28   6      130.00      123.25     12.04 o 
  -2  29   6      369.45      361.16     27.92 o 
  -1  29   6       59.73       50.76     11.00 o 
   0  29   6      432.11      459.33     32.03 o 
   1  29   6        9.64        9.71      7.26 o 
   2  29   6       62.68       66.14     11.91 o 
  -1  30   6       53.44       39.03     10.42 o 
   0  30   6       76.10       50.73     11.11 o 
   1  30   6       90.37       95.44     14.06 o 
  -7   0   7       31.64       31.56      8.96 o 
  -5   0   7        0.04       -2.36      3.86 o 
  -3   0   7     1257.46     1260.01     29.85 o 
  -1   0   7      765.34      673.48     18.53 o 
   1   0   7      166.21      200.43      8.08 o 
   3   0   7     1297.85     1291.42     22.73 o 
   5   0   7        0.11        0.72      4.14 o 
   7   0   7        6.67        1.03      5.90 o 
  -7   1   7        8.63        4.61      4.65 o 
  -6   1   7       57.45       44.86      5.55 o 
  -5   1   7       46.99       37.98      4.41 o 
  -4   1   7       10.83        8.76      3.23 o 
  -3   1   7      435.82      408.88     13.12 o 
  -2   1   7       31.45       17.04      3.01 o 
  -1   1   7      371.47      345.93      9.27 o 
   0   1   7      912.12      877.32     11.58 o 
   1   1   7      100.65      123.97      4.65 o 
   2   1   7       35.74       27.95      2.60 o 
   3   1   7      310.84      303.44      7.43 o 
   4   1   7       40.17       29.91      3.74 o 
   5   1   7      281.72      293.67     10.63 o 
   6   1   7      128.84      141.35      8.33 o 
   7   1   7       50.36       47.61      7.91 o 
  -7   2   7        5.28        4.29      4.47 o 
  -6   2   7      101.57       76.63      7.01 o 
  -5   2   7      205.21      198.14      9.59 o 
  -4   2   7       46.78       30.68      4.15 o 
  -3   2   7     1226.08     1421.31     28.70 o 
  -2   2   7      263.09      245.57      9.03 o 
  -1   2   7      243.09      299.84      7.43 o 
   0   2   7        5.86        4.35      1.75 o 
   1   2   7     1306.79     1244.29     14.61 o 
   2   2   7      239.02      233.30      6.37 o 
   3   2   7     4284.73     4105.54     41.97 o 
   4   2   7      228.10      238.50     11.83 o 
   5   2   7      362.61      376.43     11.26 o 
   6   2   7      411.36      458.87     13.15 o 
   7   2   7       25.04       24.13      4.93 o 
  -7   3   7      179.30      191.27     11.63 o 
  -6   3   7      319.10      341.64     16.52 o 
  -5   3   7      327.56      337.86     11.98 o 
  -4   3   7       38.02       32.65      4.39 o 
  -3   3   7      348.79      363.00     11.44 o 
  -2   3   7     1082.00     1004.72     17.57 o 
  -1   3   7      161.17      207.66      6.88 o 
   0   3   7      439.04      437.07      7.56 o 
   1   3   7      756.22      706.84      9.90 o 
   2   3   7      564.41      573.64      9.59 o 
   3   3   7      226.53      229.29      7.36 o 
   4   3   7        6.82        7.74      2.75 o 
   5   3   7       73.58       44.50      5.04 o 
   6   3   7      221.63      209.06     10.49 o 
   7   3   7       64.66       54.15      6.29 o 
  -7   4   7      104.23      109.73      9.06 o 
  -6   4   7       32.59       26.85      5.34 o 
  -5   4   7        9.77        5.39      3.41 o 
  -4   4   7      521.42      543.20     13.31 o 
  -3   4   7       74.88       78.76      5.47 o 
  -2   4   7      291.17      286.33     10.12 o 
  -1   4   7       87.16      110.32      5.23 o 
   0   4   7      128.75      136.33      5.19 o 
   1   4   7      261.32      260.30      6.14 o 
   2   4   7      522.63      483.04      8.71 o 
   3   4   7      449.68      426.05      9.29 o 
   4   4   7      186.48      166.56      7.33 o 
   5   4   7       22.37       17.00      3.94 o 
   6   4   7       39.67       37.51      5.27 o 
   7   4   7       91.11       79.08      7.36 o 
  -7   5   7       80.71      111.54      9.14 o 
  -6   5   7        9.37        9.46      4.29 o 
  -5   5   7       51.70       36.17      5.55 o 
  -4   5   7       57.09       51.66      5.02 o 
  -3   5   7       71.18       79.88      5.75 o 
  -2   5   7       74.59       93.17      5.93 o 
  -1   5   7      205.31      218.96      6.65 o 
   0   5   7       27.69       24.50      2.66 o 
   1   5   7      194.34      204.15      5.81 o 
   2   5   7      328.99      310.99      6.95 o 
   3   5   7      332.91      305.95      8.39 o 
   4   5   7       65.08       63.75      5.02 o 
   5   5   7      292.77      327.27     11.74 o 
   6   5   7        3.51        3.33      3.53 o 
   7   5   7       20.30       12.79      4.42 o 
  -7   6   7      133.93      148.26     10.95 o 
  -6   6   7       17.73        5.67      3.99 o 
  -5   6   7      128.80      106.35      7.73 o 
  -4   6   7      219.01      222.63     14.41 o 
  -3   6   7     1364.85     1346.09     22.30 o 
  -2   6   7     1620.61     1534.32     33.17 o 
  -1   6   7     1407.59     1294.88     17.83 o 
   0   6   7      507.30      512.78      8.78 o 
   1   6   7      475.06      528.58      9.11 o 
   2   6   7      658.13      709.08     11.53 o 
   3   6   7      236.72      259.10     19.43 o 
   4   6   7       57.47       55.06      4.69 o 
   5   6   7      444.17      429.61     12.66 o 
   6   6   7       22.11       16.81      4.32 o 
   7   6   7       31.72       12.52      4.45 o 
  -7   7   7      126.76       70.35      7.37 o 
  -6   7   7      227.77      280.19     13.56 o 
  -5   7   7      462.87      484.64     14.74 o 
  -4   7   7      327.12      332.14     11.92 o 
  -3   7   7       31.78       33.07      4.19 o 
  -2   7   7      477.20      588.46     12.93 o 
  -1   7   7      498.67      595.95     10.91 o 
   0   7   7     1148.97     1104.26     15.13 o 
   1   7   7     1555.31     1529.26     17.57 o 
   2   7   7     2057.02     1904.91     23.76 o 
   3   7   7      189.54      182.75      7.69 o 
   4   7   7       84.72       58.00      4.75 o 
   5   7   7      219.28      191.87      8.61 o 
   6   7   7       44.33       14.53      4.04 o 
   7   7   7      376.87      425.66     14.11 o 
  -7   8   7       49.31       37.59      6.63 o 
  -6   8   7       20.65       12.24      4.53 o 
  -5   8   7       89.18       80.74      7.12 o 
  -4   8   7       31.23       24.75      4.36 o 
  -3   8   7      482.66      462.80     11.84 o 
  -2   8   7     1272.86     1144.89     18.09 o 
  -1   8   7      552.98      527.75     10.20 o 
   0   8   7      392.39      376.14      8.32 o 
   1   8   7      594.46      589.02      9.35 o 
   2   8   7      227.88      293.29      9.88 o 
   3   8   7       87.64       80.85      5.69 o 
   4   8   7      178.63      198.95      9.60 o 
   5   8   7      178.78      174.08      8.48 o 
   6   8   7       97.57       89.55      7.16 o 
   7   8   7       66.00       63.61      6.76 o 
  -7   9   7      115.82      141.64     10.60 o 
  -6   9   7      127.00      136.31      9.80 o 
  -5   9   7       53.47       37.17      5.48 o 
  -4   9   7      380.12      385.40     12.86 o 
  -3   9   7      498.28      473.62     13.07 o 
  -2   9   7       81.63       76.25      5.14 o 
  -1   9   7       55.39       76.70      4.63 o 
   0   9   7       38.13       39.01      3.51 o 
   1   9   7      311.15      306.00      7.07 o 
   2   9   7      103.66       90.37      5.38 o 
   3   9   7      105.62      101.12      6.89 o 
   4   9   7      302.53      311.76     10.70 o 
   5   9   7       92.34       82.02      6.44 o 
   6   9   7       72.22       59.12      6.32 o 
   7   9   7       37.16       17.59      4.66 o 
  -7  10   7       29.41       29.54      6.90 o 
  -6  10   7      290.97      319.63     14.07 o 
  -5  10   7       93.39       79.00      6.77 o 
  -4  10   7       16.74       10.30      3.88 o 
  -3  10   7      467.49      469.87     13.66 o 
  -2  10   7       39.16       39.79      3.81 o 
  -1  10   7      784.99      801.90     13.36 o 
   0  10   7        4.53        6.16      2.41 o 
   1  10   7      154.68      193.16      6.55 o 
   2  10   7      172.08      162.20      7.23 o 
   3  10   7      182.26      192.17      8.72 o 
   4  10   7       32.50       32.65      4.62 o 
   5  10   7      346.13      356.74     12.09 o 
   6  10   7       67.23       32.13      4.71 o 
   7  10   7        7.78        2.08      4.34 o 
  -7  11   7      157.18       98.87      9.55 o 
  -6  11   7      108.48      119.16      9.17 o 
  -5  11   7       68.59       41.67     13.23 o 
  -4  11   7      446.35      418.06     15.05 o 
  -3  11   7      157.27      153.38      9.98 o 
  -2  11   7       98.21       96.73      5.48 o 
  -1  11   7     1511.44     1360.86     19.14 o 
   0  11   7        3.66        2.40      2.33 o 
   1  11   7      326.88      410.48     11.88 o 
   2  11   7       88.27       78.04      5.27 o 
   3  11   7      158.72      176.58      8.49 o 
   4  11   7      102.53       96.23      6.78 o 
   5  11   7      386.72      421.95     12.66 o 
   6  11   7       49.31       33.92      5.41 o 
   7  11   7      531.19      616.85     16.72 o 
  -7  12   7        8.55        9.00      5.50 o 
  -6  12   7       97.95      101.81      8.90 o 
  -5  12   7       12.62       11.61      4.40 o 
  -4  12   7      965.64      929.87     20.49 o 
  -3  12   7       18.78       21.07      4.44 o 
  -2  12   7      134.56      157.23      7.30 o 
  -1  12   7      173.34      200.57      7.57 o 
   0  12   7       49.68       58.19      4.58 o 
   1  12   7      427.03      415.47     10.15 o 
   2  12   7      695.64      656.02     13.02 o 
   3  12   7       22.75       26.59      4.27 o 
   4  12   7      449.40      493.52     15.42 o 
   5  12   7       77.46       74.75      6.45 o 
   6  12   7       37.34       29.77      5.18 o 
  -6  13   7       37.15       26.45      5.56 o 
  -5  13   7      115.09      118.46     12.02 o 
  -4  13   7      202.55      217.00     11.34 o 
  -3  13   7       17.13       23.67      4.47 o 
  -2  13   7       27.36       35.54      4.12 o 
  -1  13   7      219.14      245.59      8.42 o 
   0  13   7       32.97       38.14      3.89 o 
   1  13   7       63.86       74.52      5.96 o 
   2  13   7      142.28      150.31      7.77 o 
   3  13   7        3.65        4.94      3.30 o 
   4  13   7       44.55       37.51      4.67 o 
   5  13   7       18.73        7.71      3.67 o 
   6  13   7       17.31       13.53      4.45 o 
  -6  14   7        1.28        2.05      4.00 o 
  -5  14   7      112.67      105.26      8.68 o 
  -4  14   7       45.07       32.83      5.43 o 
  -3  14   7       26.59       16.44      3.84 o 
  -2  14   7      326.10      317.83      9.68 o 
  -1  14   7      105.55      101.74      6.38 o 
   0  14   7      160.28      158.12      9.82 o 
   1  14   7       28.06       35.87      4.24 o 
   2  14   7      444.94      428.51     11.04 o 
   3  14   7      104.90       86.81      7.70 o 
   4  14   7       58.64       63.78      6.28 o 
   5  14   7       44.88       31.24      4.85 o 
   6  14   7        7.75        8.09      4.66 o 
  -6  15   7       85.74       46.88      6.01 o 
  -5  15   7      168.64      184.81     26.59 o 
  -4  15   7      151.73      140.04      9.23 o 
  -3  15   7       20.11       17.91      4.14 o 
  -2  15   7      158.04      146.72      7.65 o 
  -1  15   7     1343.28     1332.53     23.33 o 
   0  15   7      173.82      192.73     10.88 o 
   1  15   7      683.39      740.82     16.45 o 
   2  15   7       39.91       46.59      4.93 o 
   3  15   7       84.70       83.79      6.61 o 
   4  15   7      336.63      369.78     12.81 o 
   5  15   7      909.23      970.23     20.96 o 
   6  15   7      445.14      479.06     16.43 o 
  -6  16   7       38.60       20.87      5.21 o 
  -5  16   7       68.43       55.46      7.01 o 
  -4  16   7      131.08      111.32      9.56 o 
  -3  16   7       34.17       32.57      4.77 o 
  -2  16   7      602.06      594.20     13.25 o 
  -1  16   7      399.40      389.08     11.58 o 
   0  16   7        9.49        5.63      3.94 o 
   1  16   7      170.68      207.04     10.76 o 
   2  16   7      795.40      827.20     17.23 o 
   3  16   7       22.30       19.59      4.44 o 
   4  16   7      465.04      474.67     14.23 o 
   5  16   7      108.35      114.94      8.22 o 
   6  16   7      237.33      264.13     18.91 o 
  -6  17   7      167.67      187.28     22.67 o 
  -5  17   7       36.40       25.25      7.06 o 
  -4  17   7      116.85      102.81      8.34 o 
  -3  17   7       75.30       73.54      6.03 o 
  -2  17   7      107.13      113.50      7.26 o 
  -1  17   7       29.34       30.60      4.54 o 
   0  17   7      382.79      403.50     14.79 o 
   1  17   7      180.15      170.35     10.01 o 
   2  17   7      307.02      296.03     11.17 o 
   3  17   7      364.27      374.52     14.11 o 
   4  17   7      293.39      297.65     12.52 o 
   5  17   7        8.51        4.39      4.19 o 
   6  17   7       42.95       24.45      5.65 o 
  -6  18   7       41.50       37.20      8.33 o 
  -5  18   7       22.19       21.00      5.63 o 
  -4  18   7        5.96        4.47      4.52 o 
  -3  18   7       26.89       24.20      4.46 o 
  -2  18   7       11.39       15.52      4.00 o 
  -1  18   7       53.79       55.91      6.37 o 
   0  18   7       85.52       81.34      8.36 o 
   1  18   7      185.00      185.85     12.31 o 
   2  18   7       30.84       18.79      4.34 o 
   3  18   7       19.22       22.70      4.56 o 
   4  18   7        1.09        3.73      3.99 o 
   5  18   7       15.63        6.77      4.81 o 
  -5  19   7      475.54      561.33     18.33 o 
  -4  19   7       63.18       64.49      7.47 o 
  -3  19   7       35.97       37.63      5.18 o 
  -2  19   7       10.11       13.90      4.12 o 
  -1  19   7      164.93      204.85     14.98 o 
   0  19   7      291.77      316.78     15.51 o 
   1  19   7      812.75      772.27     23.51 o 
   2  19   7       54.69       42.58      5.66 o 
   3  19   7       98.67      103.49      7.86 o 
   4  19   7       37.52       33.40      9.24 o 
   5  19   7      181.26      158.12     10.32 o 
  -5  20   7       13.13        9.06      5.16 o 
  -4  20   7      185.65      190.15     13.05 o 
  -3  20   7       41.61       29.43      4.90 o 
  -2  20   7      555.13      565.50     14.63 o 
  -1  20   7       75.07       79.10      8.80 o 
   0  20   7        0.93        3.55      4.67 o 
   1  20   7      167.19      159.65     11.76 o 
   2  20   7      249.08      269.19     16.69 o 
   3  20   7        6.69        3.68      4.05 o 
   4  20   7      680.41      726.40     21.10 o 
   5  20   7       61.25       51.04      6.98 o 
  -5  21   7      248.18      227.79     18.15 o 
  -4  21   7       60.11       60.20      7.40 o 
  -3  21   7      147.35      150.44      9.38 o 
  -2  21   7       93.62      103.26      7.62 o 
  -1  21   7       24.16       26.28      6.50 o 
   0  21   7      102.16      111.33     10.39 o 
   1  21   7       96.83       78.21      9.76 o 
   2  21   7      132.06      140.26     11.14 o 
   3  21   7      240.92      257.80     12.84 o 
   4  21   7       11.38       13.33      5.00 o 
   5  21   7      291.19      309.43     14.72 o 
  -4  22   7       19.64        9.09      5.62 o 
  -3  22   7       27.94       22.83      5.30 o 
  -2  22   7       67.56       80.18      8.75 o 
  -1  22   7       30.28       37.92      7.18 o 
   0  22   7       18.82       14.70      5.63 o 
   1  22   7      146.69      138.76     12.79 o 
   2  22   7      125.84      119.04     10.80 o 
   3  22   7       12.86       12.30      5.40 o 
   4  22   7      112.35       98.61      8.93 o 
  -4  23   7       61.00       55.62      7.26 o 
  -3  23   7      112.11      101.59      8.39 o 
  -2  23   7        8.31       13.28      5.67 o 
  -1  23   7       82.71      113.83     11.05 o 
   0  23   7        2.28        0.46      5.16 o 
   1  23   7      435.23      455.53     28.97 o 
   2  23   7       34.17       19.07      7.76 o 
   3  23   7      162.04      139.67     11.26 o 
   4  23   7      152.22      152.10     12.37 o 
  -4  24   7      201.26      238.42     13.42 o 
  -3  24   7       60.12       51.73      6.43 o 
  -2  24   7      594.43      593.22     25.72 o 
  -1  24   7       52.75       41.63      8.84 o 
   0  24   7      210.18      201.41     20.68 o 
   1  24   7       12.34       11.38      6.41 o 
   2  24   7      128.13      120.26     14.22 o 
   3  24   7      325.87      302.79     21.63 o 
   4  24   7      211.86      210.22     15.30 o 
  -3  25   7        4.91        5.72      5.90 o 
  -2  25   7       10.68       10.96      5.84 o 
  -1  25   7       34.36       36.14      7.71 o 
   0  25   7      258.46      276.53     18.41 o 
   1  25   7      115.32      108.33     14.14 o 
   2  25   7        9.95       13.21      7.89 o 
   3  25   7       23.95       23.56     11.41 o 
  -3  26   7       11.19       10.96      6.62 o 
  -2  26   7      175.26      181.79     13.38 o 
  -1  26   7        5.35        4.71      5.95 o 
   0  26   7      134.96      147.54     15.63 o 
   1  26   7       16.97       10.55      7.25 o 
   2  26   7       59.46       53.38     10.67 o 
   3  26   7        2.10        2.06      6.99 o 
  -2  27   7      238.32      237.88     15.29 o 
  -1  27   7        6.08        7.09      7.15 o 
   0  27   7       24.45       26.40      8.91 o 
   1  27   7        3.54        3.97      6.82 o 
   2  27   7      123.54      130.34     18.92 o 
  -1  28   7       65.83       63.26     10.19 o 
   0  28   7      104.88      120.18     17.50 o 
   1  28   7       10.94       27.02     16.19 o 
  -6   0   8        9.40       12.79      6.28 o 
  -4   0   8      204.88      197.60     13.41 o 
  -2   0   8       31.61       32.65      5.77 o 
   0   0   8      891.11      811.03     20.98 o 
   2   0   8      173.96      147.74      8.72 o 
   4   0   8      765.51      738.12     24.33 o 
   6   0   8       48.65       55.01      8.85 o 
  -7   1   8       43.85       32.33      8.70 o 
  -6   1   8       25.43       14.53      4.70 o 
  -5   1   8      102.70      107.37      7.91 o 
  -4   1   8      141.24      127.30      7.74 o 
  -3   1   8      106.79      109.43      6.92 o 
  -2   1   8       87.09      108.57      7.05 o 
  -1   1   8       28.22       16.75      3.36 o 
   0   1   8       19.84       23.73      3.05 o 
   1   1   8       28.08       25.33      2.82 o 
   2   1   8      297.67      281.00      7.70 o 
   3   1   8      301.63      291.50      8.41 o 
   4   1   8      273.01      282.40     10.89 o 
   5   1   8       72.30       60.63      6.32 o 
   6   1   8      156.11      174.44     10.24 o 
   7   1   8       71.95       81.34      7.84 o 
  -7   2   8       20.40       10.41      7.94 o 
  -6   2   8       18.41       10.85      4.71 o 
  -5   2   8       89.81       90.47      8.04 o 
  -4   2   8        8.64       14.73      3.61 o 
  -3   2   8       99.21       97.32      6.79 o 
  -2   2   8       75.79       91.34      6.27 o 
  -1   2   8      507.31      474.39     11.52 o 
   0   2   8      196.59      207.76      7.77 o 
   1   2   8       94.17      122.88      5.20 o 
   2   2   8       30.56       30.57      3.44 o 
   3   2   8       16.79       16.46      3.24 o 
   4   2   8       51.71       70.46      6.26 o 
   5   2   8       75.81       68.61      6.41 o 
   6   2   8       27.82       35.34      5.52 o 
   7   2   8       57.52       51.16      6.79 o 
  -7   3   8       15.12       11.71      6.74 o 
  -6   3   8       47.14       25.41      5.05 o 
  -5   3   8      265.70      314.43     12.65 o 
  -4   3   8      189.23      186.97      9.57 o 
  -3   3   8      573.42      566.50     13.66 o 
  -2   3   8      945.81      910.24     17.35 o 
  -1   3   8      332.00      302.69      9.46 o 
   0   3   8        8.64        7.19      2.52 o 
   1   3   8      195.23      203.50      6.44 o 
   2   3   8      151.91      190.84      6.78 o 
   3   3   8      777.54      779.47     14.13 o 
   4   3   8      378.45      379.21     12.07 o 
   5   3   8       63.17       42.64      5.22 o 
   6   3   8      284.00      303.89     13.21 o 
  -7   4   8       25.38       26.45      7.91 o 
  -6   4   8      114.59      120.24      9.13 o 
  -5   4   8      233.61      217.20     11.44 o 
  -4   4   8      176.33      154.91     13.69 o 
  -3   4   8      710.21      665.26     15.03 o 
  -2   4   8      733.11      731.85     15.25 o 
  -1   4   8      125.17      169.94      8.08 o 
   0   4   8      642.08      650.59     12.44 o 
   1   4   8      553.45      533.76     10.38 o 
   2   4   8      233.61      259.12      7.73 o 
   3   4   8      411.59      443.60     10.51 o 
   4   4   8      697.13      696.24     14.77 o 
   5   4   8      242.70      255.65     11.56 o 
   6   4   8      253.38      284.98     12.89 o 
  -6   5   8      246.00      261.86     13.72 o 
  -5   5   8        6.60        3.02      4.06 o 
  -4   5   8       33.88       27.45      4.49 o 
  -3   5   8       18.64       19.27      3.83 o 
  -2   5   8      261.03      313.14     13.00 o 
  -1   5   8      148.27      182.63      8.26 o 
   0   5   8      556.72      550.65     10.79 o 
   1   5   8      719.66      661.94     11.94 o 
   2   5   8     1411.47     1337.69     18.19 o 
   3   5   8       23.37       16.68      3.42 o 
   4   5   8      126.04      138.70      7.76 o 
   5   5   8       13.58        6.22      3.87 o 
   6   5   8      124.90      108.79      8.16 o 
  -6   6   8        2.24        4.60      4.52 o 
  -5   6   8      313.92      266.03     16.46 o 
  -4   6   8      226.23      226.84     11.28 o 
  -3   6   8      358.03      345.00     11.21 o 
  -2   6   8       55.43       73.75      6.27 o 
  -1   6   8      238.32      250.55      9.51 o 
   0   6   8     1142.70     1108.32     17.49 o 
   1   6   8       68.81       78.70      4.43 o 
   2   6   8      201.34      206.32      9.01 o 
   3   6   8      337.79      331.74      9.60 o 
   4   6   8      250.50      248.56     10.23 o 
   5   6   8     1076.77     1092.30     21.56 o 
   6   6   8        0.40       -2.47      3.98 o 
  -6   7   8       31.46       37.36      6.25 o 
  -5   7   8        0.44        1.59      3.91 o 
  -4   7   8       19.22       24.06      4.65 o 
  -3   7   8      201.28      196.97      9.57 o 
  -2   7   8       56.02       61.18      5.38 o 
  -1   7   8      231.43      298.00      9.53 o 
   0   7   8        0.10        0.42      2.23 o 
   1   7   8     1132.22     1064.12     15.00 o 
   2   7   8      280.33      285.31      8.86 o 
   3   7   8       69.10       62.09      4.83 o 
   4   7   8      115.61      142.14      7.66 o 
   5   7   8        1.97        5.13      3.82 o 
   6   7   8       31.19       22.67      5.13 o 
  -6   8   8      110.38       72.95     13.89 o 
  -5   8   8      243.81      237.95     12.33 o 
  -4   8   8      560.30      597.99     16.12 o 
  -3   8   8      157.21      168.32      9.58 o 
  -2   8   8      685.16      625.43     16.83 o 
  -1   8   8       80.75       67.85      5.50 o 
   0   8   8        0.41        0.77      2.26 o 
   1   8   8       18.12       12.79      3.13 o 
   2   8   8      147.08      180.80      8.21 o 
   3   8   8      144.82      145.23      6.89 o 
   4   8   8     1190.91     1248.62     20.38 o 
   5   8   8      235.52      193.51      9.34 o 
   6   8   8      513.23      580.55     15.95 o 
  -6   9   8        8.67        9.77      4.90 o 
  -5   9   8      133.94      123.84      9.18 o 
  -4   9   8      581.05      590.91     16.26 o 
  -3   9   8       11.00        2.72      3.39 o 
  -2   9   8        3.06        0.47      2.69 o 
  -1   9   8      498.58      540.93     13.88 o 
   0   9   8       44.26       55.19      4.48 o 
   1   9   8      778.71      766.30     16.68 o 
   2   9   8        0.67        0.09      2.52 o 
   3   9   8       20.36       13.84      3.38 o 
   4   9   8      249.95      236.68      9.59 o 
   5   9   8       29.75       15.90      4.12 o 
   6   9   8       20.99       12.01      4.63 o 
  -6  10   8      177.30      180.13     11.71 o 
  -5  10   8       45.05       28.05      5.87 o 
  -4  10   8      168.34      184.98     10.70 o 
  -3  10   8       39.54       41.57      5.30 o 
  -2  10   8      107.89       89.42      6.36 o 
  -1  10   8      461.29      437.06     11.17 o 
   0  10   8       81.57       93.07      5.65 o 
   1  10   8      256.72      248.87     10.47 o 
   2  10   8      291.43      271.57      8.95 o 
   3  10   8      217.86      220.89      9.08 o 
   4  10   8      120.36      123.00      7.18 o 
   5  10   8      216.54      240.93     10.48 o 
   6  10   8       29.56       10.47      4.47 o 
  -6  11   8       23.26       20.93      5.63 o 
  -5  11   8       30.79       24.80      5.25 o 
  -4  11   8        6.31        4.20      4.01 o 
  -3  11   8       10.35       10.24      4.02 o 
  -2  11   8       34.60       20.87      4.22 o 
  -1  11   8      242.82      243.06      9.02 o 
   0  11   8       42.63       36.29      4.06 o 
   1  11   8       62.47       66.44      6.37 o 
   2  11   8       49.51       48.56      5.26 o 
   3  11   8       59.66       42.65      5.25 o 
   4  11   8       13.37       10.53      3.96 o 
   5  11   8      176.82      176.69      9.15 o 
   6  11   8        7.97        1.16      4.13 o 
  -6  12   8       17.90        3.65      5.19 o 
  -5  12   8       95.43       72.67      7.46 o 
  -4  12   8      100.04       98.87      8.33 o 
  -3  12   8        0.65       -1.00      3.43 o 
  -2  12   8      156.67      156.07     10.32 o 
  -1  12   8      117.42      113.66      6.54 o 
   0  12   8      394.69      379.53     11.34 o 
   1  12   8       39.96       31.30      5.25 o 
   2  12   8       27.36       27.10      4.06 o 
   3  12   8        3.68        1.35      3.22 o 
   4  12   8      617.53      603.43     14.52 o 
   5  12   8      116.14       95.90      7.44 o 
   6  12   8       90.42       89.58      7.73 o 
  -6  13   8       23.98       19.12      6.03 o 
  -5  13   8      194.14      195.69     11.97 o 
  -4  13   8      135.28      149.42     10.04 o 
  -3  13   8      187.52      174.33     10.18 o 
  -2  13   8      103.49      120.73      9.41 o 
  -1  13   8      220.55      205.73      9.29 o 
   0  13   8       39.99       31.94      4.94 o 
   1  13   8       92.17      100.91      8.48 o 
   2  13   8      373.41      385.28     11.35 o 
   3  13   8       32.85       23.63      4.50 o 
   4  13   8      154.58      160.75      8.88 o 
   5  13   8       71.89       65.05      6.30 o 
   6  13   8       15.23       10.52      5.11 o 
  -6  14   8       21.25       30.75      6.95 o 
  -5  14   8       16.30       11.18      4.88 o 
  -4  14   8       83.85       92.69      8.16 o 
  -3  14   8      154.47      149.74      9.70 o 
  -2  14   8        6.08        4.13      3.51 o 
  -1  14   8      415.01      428.54     11.66 o 
   0  14   8        0.03        3.35      3.52 o 
   1  14   8      222.83      224.07     11.46 o 
   2  14   8        0.99        7.90      3.31 o 
   3  14   8       52.49       44.43      5.33 o 
   4  14   8       58.57       61.14      6.10 o 
   5  14   8        3.46        0.88      3.98 o 
  -5  15   8        7.11        7.84      4.77 o 
  -4  15   8       39.12       25.37      6.98 o 
  -3  15   8       67.01       68.33      6.75 o 
  -2  15   8       22.40       26.28      5.06 o 
  -1  15   8      344.86      356.27     13.07 o 
   0  15   8        4.00        7.39      4.36 o 
   1  15   8      485.86      482.83     14.87 o 
   2  15   8       87.64       89.56      6.92 o 
   3  15   8      309.74      317.14     12.08 o 
   4  15   8       68.62       56.36      6.08 o 
   5  15   8        4.07        5.41      4.28 o 
  -5  16   8      155.88      183.76     11.65 o 
  -4  16   8       76.08       76.74      7.68 o 
  -3  16   8      194.91      208.12     11.66 o 
  -2  16   8       53.03       41.38      8.10 o 
  -1  16   8        4.71        6.79      3.86 o 
   0  16   8      129.09      121.19     10.12 o 
   1  16   8       17.00       16.05      4.50 o 
   2  16   8      148.86      170.59     11.04 o 
   3  16   8       40.94       38.72      5.30 o 
   4  16   8       22.27       18.01      4.80 o 
   5  16   8       25.46       12.99      4.55 o 
  -5  17   8       10.35       10.91      6.02 o 
  -4  17   8       34.86       31.68      5.82 o 
  -3  17   8      230.21      280.61     19.78 o 
  -2  17   8       53.67       69.51      9.47 o 
  -1  17   8      187.69      198.22     11.82 o 
   0  17   8      607.98      622.29     19.61 o 
   1  17   8      439.46      454.02     17.45 o 
   2  17   8      308.94      302.34     18.23 o 
   3  17   8      173.58      151.22      9.72 o 
   4  17   8       76.88       70.73      6.98 o 
   5  17   8        1.95       -2.12      4.43 o 
  -5  18   8       47.73       29.05      5.98 o 
  -4  18   8      206.19      216.78     12.34 o 
  -3  18   8      496.83      514.58     17.61 o 
  -2  18   8       84.48       86.48      9.11 o 
  -1  18   8      150.84      171.81     12.23 o 
   0  18   8        1.21        2.30      5.10 o 
   1  18   8      202.56      228.70     28.04 o 
   2  18   8       14.50       10.29      5.11 o 
   3  18   8      296.09      306.85     13.44 o 
   4  18   8      626.69      639.96     17.12 o 
   5  18   8      283.82      306.91     14.18 o 
  -4  19   8       35.64       30.63      6.43 o 
  -3  19   8      126.43      156.93     11.32 o 
  -2  19   8       87.63       86.26      8.41 o 
  -1  19   8        9.33        7.65      4.68 o 
   0  19   8      986.24     1002.36     26.94 o 
   1  19   8       55.84       58.11      7.98 o 
   2  19   8      403.07      399.07     19.75 o 
   3  19   8       30.42       30.59      5.73 o 
   4  19   8       62.32       55.10      6.65 o 
  -4  20   8       48.84       53.15      7.68 o 
  -3  20   8      116.81      131.20     10.44 o 
  -2  20   8        1.75        5.32      5.03 o 
  -1  20   8       33.03       20.50      5.87 o 
   0  20   8       46.72       53.38      7.80 o 
   1  20   8       67.72       50.37      7.83 o 
   2  20   8       10.05       15.99      7.07 o 
   3  20   8      161.40      162.64     10.48 o 
   4  20   8       25.60       12.51      5.42 o 
  -4  21   8       17.57       16.54      6.03 o 
  -3  21   8       15.42       18.34      6.13 o 
  -2  21   8      339.88      368.85     17.68 o 
  -1  21   8       34.16       24.37      8.48 o 
   0  21   8      879.05      907.96     26.58 o 
   1  21   8        9.91       10.94      6.16 o 
   2  21   8      430.79      451.13     20.78 o 
   3  21   8       94.80       85.45      9.68 o 
   4  21   8        3.59       15.85      5.92 o 
  -3  22   8       96.20      102.27     11.12 o 
  -2  22   8       49.50       47.62      7.82 o 
  -1  22   8       84.34       78.22      9.74 o 
   0  22   8      100.96      116.53     11.25 o 
   1  22   8       19.05       20.28      7.08 o 
   2  22   8        8.03       11.66      5.98 o 
   3  22   8       52.06       49.47     10.64 o 
  -3  23   8      130.77      110.64     12.07 o 
  -2  23   8      299.57      329.97     17.57 o 
  -1  23   8       65.96       60.69     11.71 o 
   0  23   8       21.14       17.02      6.96 o 
   1  23   8       97.19       69.62     10.32 o 
   2  23   8      150.39      146.58     13.84 o 
   3  23   8      408.51      406.41     32.34 o 
  -2  24   8        8.83        7.77      6.15 o 
  -1  24   8       34.87       31.62      7.52 o 
   0  24   8        0.83        1.88      5.42 o 
   1  24   8      185.32      185.87     15.69 o 
   2  24   8        8.26        7.75      9.94 o 
  -2  25   8       87.04       97.58     10.51 o 
  -1  25   8       86.23       99.14     11.36 o 
   0  25   8        1.76        4.04      6.55 o 
   1  25   8      189.85      201.10     18.81 o 
   2  25   8      175.57      174.90     21.32 o 
  -1  26   8      114.87       93.24     12.58 o 
   0  26   8       38.19       42.92     10.84 o 
  -5   0   9      261.65      293.81     18.67 o 
  -3   0   9     1204.90     1208.17     31.76 o 
  -1   0   9      553.59      516.33     18.23 o 
   1   0   9      110.36      143.21     10.15 o 
   3   0   9     1014.95     1013.69     43.87 o 
   5   0   9      263.64      257.24     18.10 o 
  -6   1   9      381.50      465.49     20.79 o 
  -5   1   9       25.13       17.21      4.82 o 
  -4   1   9      280.70      295.74     12.67 o 
  -3   1   9      141.81      147.55      8.63 o 
  -2   1   9      166.36      220.29     12.53 o 
  -1   1   9      134.74      131.52      7.74 o 
   0   1   9      358.02      352.23     10.01 o 
   1   1   9       31.26       37.98      4.70 o 
   2   1   9      847.50      839.35     14.72 o 
   3   1   9      412.66      418.01     13.06 o 
   4   1   9       64.30       57.43      6.13 o 
   5   1   9        4.72        4.05      4.57 o 
   6   1   9       99.50       64.09      7.63 o 
  -6   2   9       59.14       52.74     11.61 o 
  -5   2   9      123.28      130.75      9.38 o 
  -4   2   9       12.83       11.65      4.12 o 
  -3   2   9       99.91      100.58      7.32 o 
  -2   2   9       34.37       37.38      4.84 o 
  -1   2   9      687.10      701.46     15.31 o 
   0   2   9      481.84      458.41     11.27 o 
   1   2   9     1048.29     1006.35     17.82 o 
   2   2   9       35.34       29.49      4.23 o 
   3   2   9      166.70      164.11      8.69 o 
   4   2   9       30.44       23.47      5.23 o 
   5   2   9      331.94      365.08     13.44 o 
   6   2   9      112.17      129.72     10.06 o 
  -6   3   9       24.42       12.83      6.87 o 
  -5   3   9      180.92      179.22     10.92 o 
  -4   3   9      308.55      316.08     12.51 o 
  -3   3   9       31.23       29.03      4.65 o 
  -2   3   9       67.30       83.52      6.45 o 
  -1   3   9       27.75       22.95      4.07 o 
   0   3   9      328.50      342.92     10.31 o 
   1   3   9       53.57       44.16      4.65 o 
   2   3   9      196.51      206.73      9.39 o 
   3   3   9       75.87       72.87      6.82 o 
   4   3   9      946.90      934.53     19.25 o 
   5   3   9      130.28      130.47      8.70 o 
   6   3   9        3.89        7.28      4.93 o 
  -6   4   9       37.80       37.51      8.41 o 
  -5   4   9       45.00       38.16      5.93 o 
  -4   4   9       50.26       39.48      5.42 o 
  -3   4   9      189.95      205.00     10.28 o 
  -2   4   9       74.92       81.57      6.61 o 
  -1   4   9       90.45       80.44      6.15 o 
   0   4   9      316.00      293.30     11.08 o 
   1   4   9       16.81       16.31      3.31 o 
   2   4   9       75.52       67.96      5.88 o 
   3   4   9      132.37      122.76      6.86 o 
   4   4   9      147.17      158.09      9.20 o 
   5   4   9       10.54       11.68      4.45 o 
   6   4   9       12.24       10.28      4.94 o 
  -6   5   9       73.59       61.94      9.59 o 
  -5   5   9       45.97       33.97      5.81 o 
  -4   5   9        3.17        3.56      4.04 o 
  -3   5   9      215.42      224.24     10.72 o 
  -2   5   9      301.49      303.25     11.70 o 
  -1   5   9        7.64        2.38      3.13 o 
   0   5   9      207.74      212.94     10.14 o 
   1   5   9        2.90        4.47      2.99 o 
   2   5   9       59.36       66.56      5.42 o 
   3   5   9       63.32       60.57      5.19 o 
   4   5   9       16.53        7.93      4.23 o 
   5   5   9       35.45       32.13      5.52 o 
   6   5   9      117.14      121.95      9.30 o 
  -6   6   9        8.49       13.23      6.74 o 
  -5   6   9        4.70        1.50      3.82 o 
  -4   6   9        2.75       -0.17      3.85 o 
  -3   6   9       21.57       18.30      4.84 o 
  -2   6   9      275.83      295.89     11.86 o 
  -1   6   9       79.19       69.17      6.29 o 
   0   6   9        0.11        0.42      2.82 o 
   1   6   9       12.74       12.83      3.49 o 
   2   6   9      117.28      120.29      7.03 o 
   3   6   9        7.56        5.15      3.21 o 
   4   6   9       16.31        9.54      4.02 o 
   5   6   9       29.01       23.44      5.30 o 
  -5   7   9       61.42       40.25      6.01 o 
  -4   7   9        3.47        5.47      4.31 o 
  -3   7   9      120.62      124.56      8.88 o 
  -2   7   9        0.93        3.09      3.19 o 
  -1   7   9        4.48        4.26      3.23 o 
   0   7   9      215.96      223.72      9.71 o 
   1   7   9       20.38       21.02      4.13 o 
   2   7   9        0.48        6.42      3.08 o 
   3   7   9      187.81      194.14      8.69 o 
   4   7   9       12.15       10.67      4.02 o 
   5   7   9      159.63      167.42      9.99 o 
  -5   8   9        4.55        3.50      4.40 o 
  -4   8   9       38.33       30.71      5.46 o 
  -3   8   9       36.15       36.58      7.20 o 
  -2   8   9       83.06       90.50      7.24 o 
  -1   8   9       30.18       34.86      5.05 o 
   0   8   9       13.44       11.84      3.56 o 
   1   8   9      103.91      104.16      9.06 o 
   2   8   9       21.04       20.62      4.00 o 
   3   8   9       62.05       55.10      5.54 o 
   4   8   9       89.25      102.74      7.30 o 
   5   8   9       26.89       10.49      4.69 o 
  -5   9   9       62.52       80.58      8.04 o 
  -4   9   9       23.55       14.53      4.48 o 
  -3   9   9      122.05      126.33     11.17 o 
  -2   9   9       23.88       27.94      4.84 o 
  -1   9   9      772.67      793.73     17.78 o 
   0   9   9       37.28       43.79      5.32 o 
   1   9   9      377.31      403.50     12.54 o 
   2   9   9       33.91       25.38      4.97 o 
   3   9   9       20.59       20.66      4.36 o 
   4   9   9      126.70      122.53      7.98 o 
   5   9   9       44.73       32.59      7.06 o 
  -5  10   9       63.66       48.36      6.40 o 
  -4  10   9      471.84      486.90     16.24 o 
  -3  10   9       20.49       20.31      4.98 o 
  -2  10   9      323.68      323.24     13.19 o 
  -1  10   9      114.98      117.13      7.96 o 
   0  10   9      172.69      176.18      9.74 o 
   1  10   9       34.32       44.88      5.46 o 
   2  10   9       99.18      121.13      8.29 o 
   3  10   9       39.73       37.13      5.15 o 
   4  10   9      268.78      270.49     10.86 o 
   5  10   9      284.02      318.65     13.05 o 
  -5  11   9      426.83      460.63     16.65 o 
  -4  11   9       70.44       72.59      8.80 o 
  -3  11   9      159.56      162.41     12.03 o 
  -2  11   9       31.96       28.98      5.58 o 
  -1  11   9      448.48      433.88     13.45 o 
   0  11   9       17.36       20.89      5.11 o 
   1  11   9      131.81      153.89      9.23 o 
   2  11   9       16.99       19.25      4.64 o 
   3  11   9      343.58      354.88     14.47 o 
   4  11   9       11.29        8.09      3.94 o 
   5  11   9      183.23      181.69      9.52 o 
  -5  12   9       61.63       41.47      6.46 o 
  -4  12   9       55.29       54.17      7.17 o 
  -3  12   9       17.90       13.30      4.87 o 
  -2  12   9      710.22      754.18     31.87 o 
  -1  12   9      221.04      218.62     11.79 o 
   0  12   9      579.68      609.64     17.50 o 
   1  12   9      305.83      332.10     13.78 o 
   2  12   9      132.58      177.56     10.19 o 
   3  12   9       24.95       30.56      6.48 o 
   4  12   9       50.44       42.96      5.39 o 
   5  12   9       97.18       92.79      7.51 o 
  -5  13   9      463.27      472.99     22.87 o 
  -4  13   9       82.84       66.60      7.62 o 
  -3  13   9       56.15       69.68      9.71 o 
  -2  13   9       97.79      123.38      9.50 o 
  -1  13   9       61.88       78.12      8.70 o 
   0  13   9      118.84      110.64      9.00 o 
   1  13   9      186.85      188.44     11.32 o 
   2  13   9      239.14      255.75     13.38 o 
   3  13   9      344.48      360.98     19.36 o 
   4  13   9       25.16       19.92      4.85 o 
   5  13   9      110.65       81.68      6.81 o 
  -5  14   9       17.75       18.24      7.46 o 
  -4  14   9       52.21       40.01      6.48 o 
  -3  14   9       13.17       10.43      4.89 o 
  -2  14   9      832.44      821.40     21.12 o 
  -1  14   9      299.06      333.24     16.69 o 
   0  14   9      164.22      178.85     11.45 o 
   1  14   9       84.46      112.31      8.86 o 
   2  14   9      179.47      200.76     12.07 o 
   3  14   9       63.84       48.21      6.23 o 
   4  14   9      171.29      166.64     13.44 o 
  -4  15   9      237.29      231.32     18.24 o 
  -3  15   9      149.49      152.40     10.98 o 
  -2  15   9       42.08       54.08      7.11 o 
  -1  15   9       45.91       52.24      7.86 o 
   0  15   9        0.13        6.76      4.46 o 
   1  15   9      280.50      271.14     13.26 o 
   2  15   9      260.21      247.48     13.33 o 
   3  15   9      586.18      609.10     18.54 o 
   4  15   9      501.17      521.43     21.64 o 
  -4  16   9       28.52       16.22      5.48 o 
  -3  16   9       21.09       22.85      6.02 o 
  -2  16   9       98.34       87.57      9.71 o 
  -1  16   9      108.48      102.91     14.09 o 
   0  16   9      339.23      359.28     16.06 o 
   1  16   9       25.84       37.18      7.21 o 
   2  16   9       35.04       27.59      6.11 o 
   3  16   9       80.34       81.69      8.62 o 
   4  16   9       12.52       10.43      4.62 o 
  -4  17   9       45.10       46.53     10.05 o 
  -3  17   9       19.54       14.12      5.68 o 
  -2  17   9        7.44        2.53      6.10 o 
  -1  17   9      143.09      164.11     12.98 o 
   0  17   9        9.10        7.47      5.07 o 
   1  17   9       87.47      103.14     12.34 o 
   2  17   9       11.49        8.78      5.51 o 
   3  17   9       19.76       12.94      5.62 o 
   4  17   9      163.21      152.88     10.05 o 
  -3  18   9       32.22       27.48      6.48 o 
  -2  18   9       17.32       14.19      7.32 o 
  -1  18   9      163.51      159.74     12.96 o 
   0  18   9        3.92        2.25      5.64 o 
   1  18   9      187.17      195.06     13.88 o 
   2  18   9       70.95       69.04      9.93 o 
   3  18   9       32.74       30.42      6.89 o 
  -3  19   9        4.09       -0.44      4.84 o 
  -2  19   9      465.49      500.72     31.52 o 
  -1  19   9       31.77       23.89      7.29 o 
   0  19   9      301.43      324.90     18.01 o 
   1  19   9       13.14       17.63      6.09 o 
   2  19   9       81.83      104.25     11.73 o 
   3  19   9        0.69        5.07      5.79 o 
  -3  20   9       88.10      119.46     17.31 o 
  -2  20   9      108.07      120.39     13.68 o 
  -1  20   9        4.34        1.64      5.85 o 
   0  20   9       16.15       11.95      5.96 o 
   1  20   9        0.86       -0.27      5.27 o 
   2  20   9       89.39       92.45     11.34 o 
   3  20   9       14.85        9.43      8.02 o 
  -2  21   9       25.94       28.82      8.88 o 
  -1  21   9       54.78       64.04      9.71 o 
   0  21   9        0.09        6.10      5.59 o 
   1  21   9       26.74       25.33      7.13 o 
   2  21   9      126.14      118.48     14.23 o 
  -2  22   9      119.48      111.72     16.78 o 
  -1  22   9      167.83      177.39     16.64 o 
   0  22   9       61.83       48.88      8.96 o 
   1  22   9       32.61       35.42     10.09 o 
   0  23   9       16.51       17.44      8.31 o 
  -4   0  10      108.15       74.85     10.20 o 
  -2   0  10       23.88       30.83      7.37 o 
   0   0  10       49.31       44.95      8.53 o 
   2   0  10       97.61      102.74     16.03 o 
   4   0  10      132.83      132.50     13.33 o 
  -5   1  10       98.05       98.04     11.12 o 
  -4   1  10        7.78        7.31      3.77 o 
  -3   1  10       66.29       53.01      6.13 o 
  -2   1  10       92.29       82.23      6.89 o 
  -1   1  10      180.53      193.17     13.96 o 
   0   1  10      144.38      154.47      9.27 o 
   1   1  10      306.74      333.84     13.06 o 
   2   1  10       48.91       49.66      6.98 o 
   3   1  10      101.66       98.52      9.89 o 
   4   1  10       33.09       23.95      5.64 o 
   5   1  10      156.33      165.60     10.99 o 
  -5   2  10       53.60       56.44     10.23 o 
  -4   2  10       35.17       32.97      5.37 o 
  -3   2  10       40.90       28.90      5.17 o 
  -2   2  10      404.47      406.53     13.40 o 
  -1   2  10       44.59       60.63      6.39 o 
   0   2  10        0.61       -1.29      3.33 o 
   1   2  10      250.24      260.74     11.44 o 
   2   2  10      163.22      194.35     12.18 o 
   3   2  10       57.96       47.11      6.86 o 
   4   2  10      131.76      141.31      9.87 o 
   5   2  10       31.36       27.54      5.93 o 
  -5   3  10       28.45       21.34      7.56 o 
  -4   3  10      287.49      303.89     14.84 o 
  -3   3  10        7.61        9.05      4.48 o 
  -2   3  10      325.30      331.39     12.93 o 
  -1   3  10       10.23       11.31      4.03 o 
   0   3  10       59.92       65.23      7.54 o 
   1   3  10       50.73       47.00      5.96 o 
   2   3  10       91.95       87.12      7.74 o 
   3   3  10        1.55        3.76      4.46 o 
   4   3  10      333.02      303.28     13.68 o 
   5   3  10        5.51        2.67      4.80 o 
  -5   4  10        0.97        4.28      6.18 o 
  -4   4  10       36.99       34.03      6.66 o 
  -3   4  10        8.41        3.72      4.02 o 
  -2   4  10       90.95       80.64      6.89 o 
  -1   4  10      260.08      303.44     13.12 o 
   0   4  10        1.61        4.24      3.38 o 
   1   4  10      504.36      509.13     17.81 o 
   2   4  10      126.26      152.72     10.18 o 
   3   4  10       38.42       31.10      6.01 o 
   4   4  10        6.55        1.40      4.58 o 
   5   4  10        0.67        3.84      4.93 o 
  -5   5  10       76.56       74.13     12.37 o 
  -4   5  10       76.41       81.15      7.89 o 
  -3   5  10       26.30       25.89      4.93 o 
  -2   5  10       18.97       27.58      5.20 o 
  -1   5  10       24.03       32.22      5.26 o 
   0   5  10      233.49      267.36     11.73 o 
   1   5  10       81.84       87.53     11.98 o 
   2   5  10       67.90       64.16      7.22 o 
   3   5  10      112.66      113.95      8.56 o 
   4   5  10       35.13       27.11      6.18 o 
  -4   6  10       60.56       49.63      6.30 o 
  -3   6  10      104.62      111.12      8.91 o 
  -2   6  10      188.40      202.11     12.79 o 
  -1   6  10       44.27       50.00      6.85 o 
   0   6  10      856.10      857.22     19.29 o 
   1   6  10      126.34      128.11     10.90 o 
   2   6  10       39.31       40.21      7.24 o 
   3   6  10       52.42       69.59      8.07 o 
   4   6  10      192.56      198.64     11.57 o 
  -4   7  10      136.54      154.19     10.46 o 
  -3   7  10      196.31      181.74     11.09 o 
  -2   7  10      129.46      135.78      9.31 o 
  -1   7  10       14.62       11.80      4.32 o 
   0   7  10       21.39       25.26      5.38 o 
   1   7  10       22.87       18.40      5.25 o 
   2   7  10      259.96      291.44     14.03 o 
   3   7  10      224.92      237.76     11.90 o 
   4   7  10       22.70       19.23      5.39 o 
  -4   8  10       74.23       64.44      7.49 o 
  -3   8  10      110.25      104.10     11.07 o 
  -2   8  10      200.29      252.30     13.50 o 
  -1   8  10      280.53      296.88     13.30 o 
   0   8  10      337.20      399.26     26.80 o 
   1   8  10       86.97       99.42      8.81 o 
   2   8  10      383.08      419.25     16.03 o 
   3   8  10       43.26       36.81      5.88 o 
   4   8  10      145.48      149.31     10.04 o 
  -4   9  10       57.89       56.41      7.19 o 
  -3   9  10      385.43      435.26     16.77 o 
  -2   9  10      120.35      115.13     11.44 o 
  -1   9  10       21.61       17.61      4.77 o 
   0   9  10        0.89        1.60      4.65 o 
   1   9  10        5.21        8.08      4.53 o 
   2   9  10      199.66      206.44     11.69 o 
   3   9  10      138.33      135.88      9.86 o 
   4   9  10       73.60       70.24      7.60 o 
  -4  10  10       87.76      115.27      9.71 o 
  -3  10  10        8.46       11.47      5.54 o 
  -2  10  10       78.52       65.25      8.14 o 
  -1  10  10       25.45       18.63      5.28 o 
   0  10  10       54.70       49.26      7.82 o 
   1  10  10       33.04       28.83      6.18 o 
   2  10  10       18.38       17.87      4.99 o 
   3  10  10        2.08        0.46      4.54 o 
   4  10  10       41.57       38.65      6.14 o 
  -4  11  10       12.53       11.96      5.83 o 
  -3  11  10      167.40      160.34     11.40 o 
  -2  11  10      302.80      341.71     15.99 o 
  -1  11  10       52.85       45.42      7.92 o 
   0  11  10      260.80      298.80     18.99 o 
   1  11  10      132.31      127.04     10.26 o 
   2  11  10      484.91      492.60     19.01 o 
   3  11  10       45.06       35.74      6.38 o 
   4  11  10       22.52       16.22      5.55 o 
  -4  12  10       63.11       73.24      9.32 o 
  -3  12  10      104.68      126.67     10.31 o 
  -2  12  10       10.40        5.65      4.96 o 
  -1  12  10       41.31       35.78      8.59 o 
   0  12  10        7.59       10.12      5.65 o 
   1  12  10        9.64       11.37      5.23 o 
   2  12  10       47.36       41.17      7.00 o 
   3  12  10      514.14      530.07     17.64 o 
   4  12  10       68.00       58.77      7.08 o 
  -3  13  10        2.73        6.22      4.88 o 
  -2  13  10       60.45       54.67      7.45 o 
  -1  13  10      153.20      135.69     24.77 o 
   0  13  10      188.84      208.47     16.75 o 
   1  13  10       80.90       88.35      9.18 o 
   2  13  10       10.28       11.25      5.27 o 
   3  13  10       12.27       14.64      5.66 o 
  -3  14  10       44.22       37.68      6.77 o 
  -2  14  10       15.27       16.29      6.42 o 
  -1  14  10        6.51        5.39      5.78 o 
   0  14  10      124.86      126.20     13.53 o 
   1  14  10       36.53       40.11      7.79 o 
   2  14  10        8.81       17.13      5.60 o 
   3  14  10      238.51      235.89     19.28 o 
  -3  15  10       33.39       34.00      7.20 o 
  -2  15  10        4.32        3.71      6.09 o 
  -1  15  10        3.84       -0.98      5.33 o 
   0  15  10      102.76      101.14     11.84 o 
   1  15  10       22.99       14.50      6.44 o 
   2  15  10       10.34        6.27      5.08 o 
   3  15  10       10.38        9.05      5.26 o 
  -2  16  10       64.97       61.71     14.51 o 
  -1  16  10      206.38      206.86     17.44 o 
   0  16  10      417.48      433.35     27.38 o 
   1  16  10       58.83       64.57      9.40 o 
   2  16  10      225.66      191.18     14.33 o 
  -2  17  10      182.39      152.78     21.05 o 
  -1  17  10      147.27      186.88     19.56 o 
   0  17  10       37.08       37.83      8.22 o 
   1  17  10       25.79       29.84      7.49 o 
   2  17  10       38.75       37.33     10.34 o 
  -1  18  10      114.52      120.06     16.86 o 
   0  18  10      167.92      191.60     18.26 o 
   1  18  10      139.10      122.97     15.86 o 
   0  19  10        3.20        8.72      7.33 o 
  -3   0  11       12.98       15.35      8.03 o 
  -1   0  11       95.86      121.21     14.26 o 
   1   0  11      294.63      314.32     26.99 o 
   3   0  11       80.10      111.68     25.15 o 
  -3   1  11       88.83       91.72      8.17 o 
  -2   1  11       16.41       20.95      5.25 o 
  -1   1  11       20.30       11.45      5.08 o 
   0   1  11      146.23      135.55     10.28 o 
   1   1  11        8.55        6.97      5.10 o 
   2   1  11       29.90       32.85      9.49 o 
   3   1  11      103.29      103.75     12.74 o 
  -3   2  11       21.73       10.27      4.92 o 
  -2   2  11      134.42      124.13     11.82 o 
  -1   2  11       49.12       49.96      7.06 o 
   0   2  11      127.97      125.97     10.00 o 
   1   2  11       44.76       42.56      7.75 o 
   2   2  11       24.99       18.92      7.28 o 
   3   2  11       33.96       28.17      7.67 o 
  -3   3  11        0.90       -1.03      3.99 o 
  -2   3  11       11.05       10.31      4.68 o 
  -1   3  11      198.35      221.20     12.81 o 
   0   3  11       11.79        9.04      4.83 o 
   1   3  11       56.53       56.62      8.33 o 
   2   3  11        6.08       -2.58      6.07 o 
   3   3  11        0.71        6.13      6.41 o 
  -3   4  11       11.20        9.73      5.54 o 
  -2   4  11        4.28        1.21      4.36 o 
  -1   4  11      261.93      271.83     13.69 o 
   0   4  11      169.69      160.38     16.68 o 
   1   4  11      161.40      176.50     13.37 o 
   2   4  11       24.56       27.30      7.00 o 
   3   4  11        1.79        2.93      6.16 o 
  -3   5  11      417.71      455.27     22.84 o 
  -2   5  11       85.19       95.65      8.62 o 
  -1   5  11      123.22      129.26      9.67 o 
   0   5  11      151.40      182.48     14.95 o 
   1   5  11      307.85      337.70     25.54 o 
   2   5  11      173.71      160.32     15.76 o 
   3   5  11      509.78      575.61     22.06 o 
  -3   6  11      178.54      200.50     14.09 o 
  -2   6  11        2.22        2.74      4.22 o 
  -1   6  11       21.68       23.41      5.30 o 
   0   6  11      112.64      127.75     11.71 o 
   1   6  11      104.49      104.13     10.78 o 
   2   6  11       13.04       15.51      6.31 o 
   3   6  11      130.88      125.95     12.08 o 
  -3   7  11       91.70       89.17     10.72 o 
  -2   7  11       27.94       16.04      5.51 o 
  -1   7  11        0.18       -3.93      3.76 o 
   0   7  11      241.76      284.05     17.06 o 
   1   7  11        1.01        5.87      5.62 o 
   2   7  11       13.73       14.36      6.48 o 
   3   7  11       44.53       44.28      8.97 o 
  -3   8  11      106.39      103.78     10.93 o 
  -2   8  11        4.01        0.23      4.43 o 
  -1   8  11      148.06      181.27     12.43 o 
   0   8  11        3.91       11.26      6.34 o 
   1   8  11      297.28      305.26     17.69 o 
   2   8  11        4.99        2.03      5.11 o 
  -2   9  11       33.61       37.57      7.45 o 
  -1   9  11       74.27       50.64     12.52 o 
   0   9  11        7.51       18.05      6.05 o 
   1   9  11       12.14       13.57      5.70 o 
   2   9  11       49.47       40.75      7.50 o 
  -2  10  11       94.06       88.50     10.03 o 
  -1  10  11      329.72      322.27     24.01 o 
   0  10  11        0.09       -2.08      4.60 o 
   1  10  11       53.02       70.41      9.20 o 
   2  10  11       15.67       15.37      6.35 o 
  -2  11  11       28.47       26.03      8.04 o 
  -1  11  11       48.56       45.83     11.90 o 
   0  11  11       19.39       17.77      7.23 o 
   1  11  11       25.62       21.91      7.53 o 
   2  11  11      172.99      175.67     13.06 o 
  -1  12  11      178.64      168.64     19.03 o 
   0  12  11        0.42       -2.69      5.91 o 
   1  12  11       32.45       40.06      8.73 o 
  -1  13  11      230.49      210.87     21.36 o 
   0  13  11       14.07       17.60      9.77 o 
   1  13  11       55.68       53.22     12.06 o 
                                                 
